# Supplementary material for: Circadian Control of Metabolism by the Clock Component TOC1
Source: Front Plant Sci. 2021 Jun 14;12:683516. doi: 10.3389/fpls.2021.683516 (PMC8238050; doi:10.3389/fpls.2021.683516)
Supplement: Supplementary file 1 [file Table_1.XLSX]

## Sheet: raw_TagFinder
				M000030_A122001-101_METB_271580_TOF_Valine, DL- (2TMS)	M000053_A129003-101_METB_291783_TOF_Glycerol (3TMS)	M000031_A133001-101_METB_325180_TOF_Glycine (3TMS)	M000075_A129001-101_METB_333520_TOF_Phosphoric acid (3TMS)	M000029_A132003-101_METB_338693_TOF_Proline, L- (2TMS)	M000364_A127002-101_METB_340357_TOF_Urea (2TMS)	M000073_A135003-101_METB_345050_TOF_Glyceric acid, DL- (3TMS)	M000347_A128003-101_CONT-METB_348220_TOF_Benzoic acid (1TMS)	M000026_A138002-101_METB_354060_TOF_Alanine, DL- (3TMS)	M000015_A138001-101_METB_357523_TOF_Serine, DL- (3TMS)	M000074_A134001-101_METB_365427_TOF_Succinic acid (2TMS)	M000016_A140001-101_METB_368365_TOF_Threonine, DL- (3TMS)	M000067_A137001-101_METB_371255_TOF_Fumaric acid (2TMS)	M000457_A133004-101_METB_386210_TOF_Nicotinic acid (1TMS)	M000027_A144001-101_METB_394250_TOF_Alanine, beta- (3TMS)	M000019_A146001-101_METB_404940_TOF_Homoserine, DL- (3TMS)	M000054_A150002-101_METB_408455_TOF_Erythritol (4TMS)	M000065_A149001-101_METB_440995_TOF_Malic acid, DL- (3TMS)	M000033_A152002-101_METB_457283_TOF_Aspartic acid, L- (3TMS)	M000078_A156001-101_METB_458330_TOF_Threonic acid (4TMS)	M000186_A151005-101_METB-METB_466925_TOF_Putrescine (3TMS)	M000032_A174008-101_MST_492650_TOF_Glutamine, DL- (4TMS)	M000579_A166001-101_METB_498150_TOF_Xylose, D- (1MEOX) (4TMS)	M000036_A163001-101_METB_507780_TOF_Glutamic acid, DL- (3TMS)	M000011_A164001-101_METB_531145_TOF_Phenylalanine, DL- (2TMS)	M000013_A168001-101_METB_550100_TOF_Asparagine, DL- (3TMS)	M000248_A172001-101_METB_557320_TOF_Glucose, 1,6-anhydro, beta-D- (3TMS)	M000028_A182002-101_METB-METB_570427_TOF_Ornithine, DL- (4TMS)	M000328_A177002-101_METB_574230_TOF_Glycerol-3-phosphate, DL- (4TMS)	M000069_A182004-101_METB-METB_592883_TOF_Citric acid (4TMS)	M000038_A183001-101_METB-METB_605940_TOF_Arginine, DL-, -NH3 (3TMS)	M000082_A185002-101_METB-METB_624990_TOF_Dehydroascorbic acid dimer (TMS)	M000060_A209002-101_METB_653910_TOF_Inositol, myo- (6TMS)	M000048_A274001-101_METB_870355_TOF_Maltose, D- (1MEOX) (8TMS)
				Valine, DL- (2TMS)	Glycerol (3TMS)	Glycine (3TMS)	Phosphoric acid (3TMS)	Proline, L- (2TMS)	Urea (2TMS)	Glyceric acid, DL- (3TMS)	Benzoic acid (1TMS)	Alanine, DL- (3TMS)	Serine, DL- (3TMS)	Succinic acid (2TMS)	Threonine, DL- (3TMS)	Fumaric acid (2TMS)	Nicotinic acid (1TMS)	Alanine, beta- (3TMS)	Homoserine, DL- (3TMS)	Erythritol (4TMS)	Malic acid, DL- (3TMS)	Aspartic acid, L- (3TMS)	Threonic acid (4TMS)	Putrescine (3TMS)	Glutamine, DL- (4TMS)	Xylose, D- (1MEOX) (4TMS)	Glutamic acid, DL- (3TMS)	Phenylalanine, DL- (2TMS)	Asparagine, DL- (3TMS)	Glucose, 1,6-anhydro, beta-D- (3TMS)	Ornithine, DL- (4TMS)	Glycerol-3-phosphate, DL- (4TMS)	Citric acid (4TMS)	Arginine, DL-, -NH3 (3TMS)	Dehydroascorbic acid dimer (TMS)	Inositol, myo- (6TMS)	Maltose, D- (1MEOX) (8TMS)
			Tag_Mass	144	117	174	299	142	171	133	105	188	204	129	117	245	180	174	128	217	233	232	117	115	227	103	128	218	116	204	142	299	273	157	157	191	204
Rawname	name	condition	fw	Valine	Glycerol	Glycine	Phosphoric acid	Proline	Urea	Glyceric acid	Benzoic acid	Alanine	Serine	Succinic acid	Threonine	Fumaric acid	Nicotinic acid	Alanine, beta-	Homoserine	Erythritol	Malic acid	Aspartic acid	Threonic acid	Putrescine	Glutamine	Xylose	Glutamic acid	Phenylalanine	Asparagine	Glucose, 1,6-anhydro, beta-	Ornithine	Glycerol-3-phosphate	Citric acid	Arginine	Dehydroascorbic acid dimer	Inositol, myo-	Maltose
18083oA_1	AC	AC		771	2574	981	390	3075	437	634	205	722	7880	932	4866	57660	0	0	0	0	0	0	0	0	0	0	579	0	0	0	0	0	425	0	0	0	63
18083oA_9	4C CT55	C CT55	0.057	2000	1043	39205	17011	6622	1198	2907	319	2712	47222	3470	9841	206601	251	161	300	848	13132	29268	24299	305	3188	2822	9717	407	7537	1118	583	154	9235	0	2273	21788	3048
18083oA_19	16C CT55	C CT55	0.053	1883	978	37295	59487	6741	1017	2650	383	3860	47055	3335	8844	96039	222	149	352	409	11369	27922	24038	422	6165	3081	9480	555	7547	874	759	182	11428	78	2307	21039	434
18083oA_30	28C CT55	C CT55	0.054	2244	1169	95998	50822	8505	991	3206	401	6396	62311	3875	10093	96400	181	206	450	447	10198	30955	25264	683	10658	4502	7449	725	5870	690	936	176	11492	90	2215	21238	478
18083oA_42	40C CT55	C CT55	0.056	2076	1209	38629	34768	7238	1131	2574	429	8430	61731	3611	10700	106874	192	171	292	364	8916	29052	22796	723	6487	4076	3098	492	3457	477	622	196	6740	0	3084	33951	373
18083oA_59	52C CT55	C CT55	0.054	1970	935	32933	52438	5231	868	2113	375	8229	46854	3322	9108	91943	181	155	315	371	7666	30185	23074	735	5324	4453	2445	422	3550	448	598	180	9986	0	2694	33508	441
18083oA_70	64C CT55	C CT55	0.053	1877	982	51756	67306	4373	832	2204	408	8260	43157	3329	8348	78139	237	141	317	339	10465	27999	22052	715	5754	2874	2507	494	3160	448	884	144	11210	68	2508	20668	511
18083oA_5	7C ZT19	C ZT19	0.058	1002	935	284	128814	3081	3106	318	281	620	5828	983	2493	6140	338	217	98	991	1531	14413	8074	456	7201	1005	6626	306	20761	1119	2970	125	5126	341	971	9421	3869
18083oA_20	19C ZT19	C ZT19	0.052	1223	861	338	170025	2374	2281	549	338	1098	5003	957	2265	7042	166	124	109	400	1422	13396	10117	639	9057	1359	4231	447	12281	566	2028	130	9572	267	1301	7832	647
18083oA_34	31C ZT19	C ZT19	0.056	1278	963	663	165499	1678	1948	377	334	1888	7421	901	2446	7859	159	118	103	484	1276	14342	9709	637	4464	2008	2845	552	7242	384	1096	145	4356	105	1433	8451	746
18083oA_38	43C ZT19	C ZT19	0.057	1356	963	280	152754	1922	2510	491	342	2326	5943	1187	2792	12914	206	139	82	406	1617	14720	10524	902	6740	1672	2626	591	9020	445	2014	155	6811	262	2057	8635	664
18083oA_57	55C ZT19	C ZT19	0.055	1526	928	597	164100	1982	2070	750	352	4767	11254	1801	3773	19291	213	175	128	504	2511	19673	13596	1212	12689	2481	2411	711	4322	431	1747	197	11413	219	2247	11467	707
18083oA_64	67C ZT19	C ZT19	0.054	1116	1112	427	128461	1301	2162	407	333	2292	5564	1069	2366	10059	227	129	105	581	1636	12398	8619	1293	15138	1257	2541	427	3475	332	2054	130	5701	349	1947	6233	761
18083oA_12	10C ZT67	C ZT67	0.059	1909	978	21426	44621	8865	1678	7130	355	4024	36342	5050	10651	201484	403	207	233	967	17143	17126	20154	437	4551	2884	9892	1283	7751	1127	771	202	10347	54	2170	20655	3823
18083oA_21	22C ZT67	C ZT67	0.054	1761	918	12459	43345	5667	1228	5421	370	3801	26525	3286	7432	82634	197	137	257	414	10052	17283	17684	403	5808	2326	5729	1256	5463	812	750	212	7824	0	2216	17965	1168
18083oA_27	34C ZT67	C ZT67	0.056	1839	1085	39388	109000	3834	1270	4366	398	4703	34782	2911	7361	51704	179	162	356	435	7971	13062	16556	513	7459	3007	5177	1618	5438	728	1047	198	7330	99	1961	12558	1113
18083oA_45	46C ZT67	C ZT67	0.057	2151	1269	14572	43978	5400	1465	1945	451	8262	27480	4516	7995	66212	238	130	245	401	6469	23585	21985	646	6010	3703	2898	1237	3322	586	852	235	10341	60	3414	30501	1344
18083oA_55	58C ZT67	C ZT67	0.055	2113	1110	13635	45285	6488	1315	4401	397	10394	29601	4801	8743	78977	212	151	257	462	8053	16466	16728	725	7507	3510	2495	1337	2862	527	811	230	8557	67	3333	28034	1474
18083oA_73	70C ZT67	C ZT67	0.056	1804	1012	23148	70106	2072	1079	4123	434	7784	27796	2950	7406	71224	271	112	248	380	8624	13397	11809	528	5016	2495	2343	1340	1914	414	717	195	7064	79	3222	15882	1065
18083oA_2	1C ZT7	C ZT7	0.056	994	1108	18023	127713	4110	4348	2019	488	833	25913	1790	5557	15961	287	280	183	1146	5740	16294	10189	226	4125	1278	10986	382	16993	1900	2336	131	4732	370	1076	7270	3310
18083oA_18	13C ZT7	C ZT7	0.058	1422	1050	17216	157380	5187	2563	1047	396	1773	40114	2236	5789	20778	333	111	222	556	5628	25982	15209	625	5723	1916	5338	552	16055	730	2469	166	9991	247	1569	7530	247
18083oA_37	25C ZT7	C ZT7	0.055	1328	986	31945	163999	2644	1648	1837	412	4190	31667	2105	5373	24159	160	155	302	483	8334	23660	13646	943	14830	2429	4213	711	8520	380	2514	152	6131	292	1738	5650	214
18083oA_47	37C ZT7	C ZT7	0.057	1453	1179	3645	190615	2395	1935	1238	453	4674	33505	1787	5239	20948	214	147	0	464	4635	17915	14616	1258	7830	2080	3084	551	9670	430	3224	241	10725	451	2112	7880	178
18083oA_50	49C ZT7	C ZT7	0.054	1482	933	24390	103216	3006	2021	1771	391	6256	27791	2700	5754	43780	230	127	218	535	8430	18558	13819	869	6985	2692	2535	569	4637	393	1439	205	9542	229	2419	6799	126
18083oA_66	61C ZT7	C ZT7	0.054	1296	1023	22075	126067	1622	1462	1013	379	4854	26115	2185	5023	19763	238	152	256	434	5315	18459	12127	1147	10091	1795	2567	477	4699	402	2861	161	9206	375	2037	6647	122
18083oA_4	5T CT55	T CT55	0.057	1692	1046	15699	47760	5399	1287	2081	378	1794	42280	3468	7845	56558	225	251	294	444	8139	32236	22682	229	2721	1858	12709	819	10561	4227	1120	182	9025	72	1788	20262	5174
18083oA_15	17T CT55	T CT55	0.057	1790	985	14953	47858	4795	1500	2329	386	4046	63036	3200	8919	20395	205	339	283	359	7135	17869	17459	748	6013	1918	9657	1130	17962	2094	3427	165	21869	221	1688	18850	5441
18083oA_35	29T CT55	T CT55	0.056	2160	1012	38789	65762	4984	1115	12267	645	9787	59396	5015	11546	60896	294	316	398	467	13251	31628	30475	801	8229	3002	4944	1449	6880	1340	856	219	23186	73	3296	28659	4771
18083oA_49	41T CT55	T CT55	0.057	1990	996	9381	72817	3185	1022	2135	400	9394	49956	4834	10721	59497	267	323	254	494	10261	34619	26242	701	4108	2248	2629	927	4377	862	1844	206	17770	154	2990	29600	3741
18083oA_51	53T CT55	T CT55	0.054	1700	1126	9221	81816	2525	1012	1410	367	6081	39654	2706	5679	28829	157	187	256	322	5782	22400	18245	802	7345	2941	2693	1004	4359	745	1902	184	11497	196	2504	21439	1012
18083oA_65	65T CT55	T CT55	0.051	1630	951	16117	124178	2095	744	1360	393	6563	40815	3236	5721	28413	193	143	291	300	6064	26564	19302	646	4551	2463	2415	1010	3347	664	1439	182	13713	127	2830	18761	1370
18083oA_11	8T ZT19	T ZT19	0.058	1026	943	210	85846	2406	1839	312	242	751	4480	659	1545	2398	183	177	75	566	1019	10964	7591	446	4373	773	4137	246	13363	1318	2811	104	3750	286	1199	9778	5866
18083oA_16	20T ZT19	T ZT19	0.058	1009	1195	193	55751	1836	1065	444	266	786	3614	588	1537	1813	113	157	53	317	844	8706	6304	355	3353	593	3402	217	7332	995	1614	90	3998	180	909	5999	2185
18083oA_28	32T ZT19	T ZT19	0.053	1373	937	382	115181	2648	2273	2370	357	2474	5772	1055	2761	2937	224	282	121	517	2080	16563	12106	1412	12272	1081	3204	527	14146	1176	4060	169	6543	513	1527	9410	2952
18083oA_44	44T ZT19	T ZT19	0.055	2087	1114	651	132995	2715	2549	1084	374	4231	12012	1558	3925	5577	254	602	130	711	2905	18514	14274	2108	11246	1302	2752	824	12895	1046	5758	199	9510	730	1997	13084	2495
18083oA_60	56T ZT19	T ZT19	0.053	1777	1041	333	159793	1701	1681	722	428	4323	8162	1387	2555	7603	173	206	138	480	2075	18210	15200	1556	8958	2549	2783	727	10446	732	2822	192	10286	416	2627	15287	922
18083oA_72	68T ZT19	T ZT19	0.054	1592	1065	491	150953	1353	1510	495	390	3411	5913	940	2254	4076	230	196	104	454	1304	13936	10742	1829	14911	1950	2357	685	7323	623	3375	159	5324	496	2458	9976	906
18083oA_7	11T ZT67	T ZT67	0.059	1533	967	6390	69444	4914	1534	4187	317	1848	39977	2506	7951	40400	207	210	182	410	5870	15603	16197	296	2665	1567	11916	763	11809	2828	1528	181	10784	75	1772	18701	4709
18083oA_17	23T ZT67	T ZT67	0.051	1610	908	9290	123583	4420	1448	2347	348	2654	49740	2209	5180	16926	144	192	306	314	4347	12796	13375	636	9512	2102	7866	1181	20724	1607	3892	179	19803	319	2473	15454	1268
18083oA_32	35T ZT67	T ZT67	0.055	1720	987	3770	81294	3503	905	3077	379	5048	30697	3768	8000	58494	236	244	208	451	9962	24466	22293	392	3165	1843	3698	904	3232	968	499	207	15841	0	2045	22983	3607
18083oA_40	47T ZT67	T ZT67	0.055	2046	947	4498	81119	4230	1100	5916	466	9801	42304	5856	12469	103209	274	319	264	461	13157	22771	24157	583	3699	2271	2916	1150	3745	998	908	235	15721	69	2675	33677	3027
18083oA_58	59T ZT67	T ZT67	0.054	1880	1099	3193	87808	4269	1152	3941	423	9165	40713	3763	8933	63446	201	163	201	357	9860	21747	19531	664	4533	2611	2506	921	4134	680	1475	217	12657	121	3475	34085	967
18083oA_63	71T ZT67	T ZT67	0.054	1753	1045	10112	117809	2390	940	2343	409	8714	35039	3109	5856	35451	207	143	236	293	5775	13922	14803	662	3232	2215	2470	1232	4653	654	1857	215	11692	195	2675	22370	1153
18083oA_8	2T ZT7	T ZT7	0.055	853	938	7315	79079	2833	2168	712	231	1051	24213	1386	4130	6442	200	209	181	634	2909	13638	10274	426	4604	1046	7951	555	18379	1802	4076	121	5351	366	1118	7392	4169
18083oA_14	14T ZT7	T ZT7	0.057	1138	1055	15450	191586	3415	2277	778	332	1307	27591	2236	3960	11492	293	174	197	430	4213	22563	13728	574	8410	2076	7731	860	20453	1663	3740	146	10846	363	1841	6848	410
18083oA_31	26T ZT7	T ZT7	0.053	1379	1076	9365	75409	3125	2797	14946	466	2903	22170	2659	7404	8196	232	547	184	527	6968	28904	18359	1578	24384	1707	4259	836	13568	1207	4088	196	16182	530	2321	8552	3032
18083oA_41	38T ZT7	T ZT7	0.055	1231	1067	1603	91532	1933	2067	1719	318	4267	21571	1211	4447	9669	253	455	134	563	3090	14471	12285	1831	9928	1371	2676	706	13587	1049	6096	147	8343	660	1831	9153	3338
18083oA_53	50T ZT7	T ZT7	0.052	1187	938	12992	108517	1911	1582	1357	374	4974	29954	2497	3953	17302	187	215	158	464	5311	16198	13062	1121	7450	2327	3086	906	8245	693	3865	160	12854	542	4099	7513	353
18083oA_69	62T ZT7	T ZT7	0.052	1227	972	10960	121116	1338	1898	778	377	4315	30056	1947	4165	8479	240	183	207	538	3265	14939	11351	1571	11240	1779	2583	1184	8564	707	5724	171	6938	709	2625	6632	324
18083oA_74	blank	blank		0	806	0	621	0	0	0	107	0	54	0	0	219	0	0	0	0	0	0	0	0	0	0	0	0	0	0	0	0	0	0	0	0	0
18083oA_10	6t12 CT55	t12 CT55	0.056	1776	985	29074	31357	5629	1247	2885	317	2272	39045	2918	8768	162846	378	140	281	826	9016	24789	17405	392	2878	2504	8210	566	9983	997	744	144	5980	52	2100	14570	3039
18083oA_23	18t12 CT55	t12 CT55	0.054	1600	1007	27804	26575	3697	792	2115	340	4134	34735	2484	8296	137177	187	145	276	453	7997	20837	17620	488	4734	2210	3789	631	4063	632	661	157	9660	0	2077	13989	2374
18083oA_29	30t12 CT55	t12 CT55	0.056	1888	1079	71925	20328	4588	911	3777	387	7225	55426	3769	10599	175742	252	187	374	589	10234	22217	20587	538	7703	2715	3925	1024	3843	659	813	173	14743	0	2074	17070	2468
18083oA_43	42t12 CT55	t12 CT55	0.057	1980	1081	34611	32645	3989	893	1891	404	6870	47953	2786	7520	86203	205	177	348	413	5906	27299	22684	940	13793	4231	3494	677	3836	538	1750	213	9672	145	3485	19015	623
18083oA_54	54t12 CT55	t12 CT55	0.055	2221	1005	35223	17619	3525	733	1695	396	8732	31885	3179	7414	105090	200	200	326	426	5534	25027	19687	825	10530	4299	2484	681	1980	489	893	190	9494	64	3467	22170	685
18083oA_71	66t12 CT55	t12 CT55	0.055	1726	1269	73920	74455	1689	635	1946	457	7427	53211	2881	7436	64246	247	108	391	390	6361	24449	17530	657	7688	2787	2354	725	2041	421	845	184	7214	72	2636	12500	664
18083oA_6	9t12 ZT19	t12 ZT19	0.053	1035	1042	615	57472	2696	1918	298	291	770	9910	1288	2698	12126	245	99	111	875	1996	14912	7862	310	4491	1075	5615	259	12528	694	1137	111	4147	126	1180	7141	2189
18083oA_24	21t12 ZT19	t12 ZT19	0.057	1203	1153	508	98002	2168	1760	435	323	2038	9404	1358	3026	11254	184	123	113	465	2158	19660	11308	749	6509	1395	3517	345	9597	461	1717	144	7555	207	1583	9082	1780
18083oA_33	33t12 ZT19	t12 ZT19	0.055	1130	1104	504	113986	1966	1543	400	300	1995	9252	910	2661	8090	131	121	126	470	1415	15611	10278	958	12298	1573	3087	378	8043	386	1915	146	4935	228	1530	7942	632
18083oA_39	45t12 ZT19	t12 ZT19	0.056	1294	1023	356	116864	2122	1699	456	325	3036	6824	1335	2706	14298	168	99	138	459	2107	18406	11344	1183	13675	1859	2800	458	8722	403	2317	173	6783	287	2030	8847	784
18083oA_52	57t12 ZT19	t12 ZT19	0.059	1376	992	622	93352	1639	1670	571	335	5752	13176	2083	3401	19667	174	120	144	463	3043	19748	12773	1285	8049	2257	2509	498	6135	360	1696	186	9231	201	2258	12074	831
18083oA_68	69t12 ZT19	t12 ZT19	0.052	1076	1119	520	131000	949	1467	494	391	2932	6818	956	2526	8038	201	94	126	411	1526	14892	8792	1487	10063	1386	2515	408	5822	312	3305	155	4575	486	1924	7162	767
18083oA_13	12t12 ZT67	t12 ZT67	0.054	1579	1031	30066	16094	4792	1090	3794	303	3007	40287	2457	7759	117958	188	157	241	603	9397	17534	16382	361	2736	2531	7722	499	7039	792	767	137	10998	0	2098	15346	3738
18083oA_25	24t12 ZT67	t12 ZT67	0.053	1786	945	51462	40443	6002	1054	3850	365	4735	51985	2464	7580	87092	159	143	289	394	6109	21331	20492	513	4534	3367	7409	625	6713	676	1119	218	11475	69	2202	16398	473
18083oA_26	36t12 ZT67	t12 ZT67	0.057	1937	1096	94007	35841	6747	860	3386	353	6113	51845	2523	8925	104033	161	170	464	451	6441	17033	17225	675	8593	4011	6603	739	7362	648	1503	195	5563	108	2100	16937	573
18083oA_46	48t12 ZT67	t12 ZT67	0.057	2212	1139	34301	62457	7983	1336	3770	421	9561	59177	3689	9815	120157	233	153	301	450	7376	24040	22939	885	5162	4335	3219	814	5922	522	1186	255	9362	98	3629	29907	537
18083oA_61	60t12 ZT67	t12 ZT67	0.056	2343	1260	46449	32201	6337	1071	2951	409	11985	56366	3380	9509	117823	192	167	331	414	6599	22663	19750	966	11559	4539	2591	749	3692	509	1065	232	10030	57	3741	27796	488
18083oA_67	72t12 ZT67	t12 ZT67	0.059	1786	1153	40292	47541	3417	1110	6798	428	10269	47708	4173	8516	141086	256	127	320	468	10222	13099	14952	684	4225	3410	2463	792	3874	448	1226	220	9477	81	3788	21052	474
18083oA_3	3t12 ZT7	t12 ZT7	0.056	1017	1014	15246	55031	3721	3228	921	322	883	19177	1241	5535	20339	234	131	174	847	5953	18351	10186	336	5210	1339	8001	271	17051	989	2177	155	3405	336	1235	7167	3189
18083oA_22	15t12 ZT7	t12 ZT7	0.055	1241	1014	21065	122679	3175	1769	1144	363	2131	25163	2085	5149	26259	174	106	220	443	6940	22299	14364	710	8016	2192	4825	417	13102	530	2549	179	13025	298	1734	6363	183
18083oA_36	27t12 ZT7	t12 ZT7	0.057	1224	952	36055	108570	2398	1287	878	355	2540	22566	1732	5009	28531	141	89	279	442	6443	27549	14457	1035	17899	2049	3662	428	9470	341	2830	159	7175	366	1793	5419	216
18083oA_48	39t12 ZT7	t12 ZT7	0.057	1330	856	10083	81457	1801	1438	1059	336	4438	20385	1665	4510	27467	206	119	175	405	5343	18774	13857	998	7325	2235	2598	520	5477	351	2201	196	8291	313	2263	6780	128
18083oA_56	51t12 ZT7	t12 ZT7	0.059	1570	981	20335	60477	2083	1515	1069	375	6090	22726	2110	5225	53521	212	110	179	609	8468	20741	14115	1004	5467	2977	2369	559	4165	373	1836	219	10302	291	3068	7488	185
18083oA_62	63t12 ZT7	t12 ZT7	0.051	1068	994	25763	135017	1279	1476	923	366	5422	22603	1322	4744	18218	222	83	266	492	4765	16382	11106	1397	10617	1697	2593	547	5901	309	4149	159	5645	571	1908	4939	107

## Sheet: raw_Xcalibur
				leucine	isoleucine	gaba	ribitol	pyroglutamate	2-oxoglutarate	fructose	glucose	lysine	sucrose	trehalose	raffinose
Filename	name	condition	fw	4.95_158	5.17_158	7.29_174	8.08_217	8.17_230	8.43_198	9.34_217	9.52_319	9.93_174	13.61_437	14.18_191	16.76_361
18083oA_1	AC	AC	0	350.87	456.012	226.245	103234	2053.62	0	8060.75	18900.2	31.62	8141.12	1444.84	249.135
18083oA_10	6t12 CT55	t12 CT55	0.056	1037.06	1096.43	258.105	194569	136292	174.73	27374.6	46810.8	145.095	16099.4	512.81	298.62
18083oA_11	8T ZT19	T ZT19	0.058	921.825	670.494	373.76	183053	93957	112.779	664.987	4379.85	224.35	3070.01	111.175	59.095
18083oA_12	10C ZT67	C ZT67	0.059	1047.83	552.208	437.894	201584	149416	526.1	38384.1	78371.4	120.695	34920.2	898.48	747.448
18083oA_13	12t12 ZT67	t12 ZT67	0.054	1102.22	545.633	430.344	200807	117256	264.975	17527.3	25799.1	162.6	15356.9	479.257	492.05
18083oA_14	14T ZT7	T ZT7	0.057	892.173	615.415	715.841	198063	126403	201.1	30443.6	90063	231	8885.27	82.05	94.85
18083oA_15	17T CT55	T CT55	0.057	1113.93	1031.16	796.24	194149	147010	265.491	9040.3	23346.6	137.54	13735.6	217.578	463.879
18083oA_16	20T ZT19	T ZT19	0.058	674.245	586.695	371.676	88600.5	78955.1	48.415	645.918	3148.19	177.05	2147.2	24.935	129.147
18083oA_17	23T ZT67	T ZT67	0.051	1037.58	677.547	661.21	198426	153378	291.395	5711.62	10979	123.485	13429.8	103.31	221.75
18083oA_18	13C ZT7	C ZT7	0.058	924.486	1154.04	504.469	197908	146113	194.45	27471.9	113107	155.985	7403	101.45	139.655
18083oA_19	16C CT55	C CT55	0.053	1359.85	699.465	361.395	201490	136092	307.046	12616	76131.8	150.31	12235.2	539.11	342.745
18083oA_2	1C ZT7	C ZT7	0.056	841.169	574.792	621.508	194183	101866	223.215	14045.2	40962.8	149.395	7223.28	60.105	44.16
18083oA_20	19C ZT19	C ZT19	0.052	873.509	711.61	488.433	194298	141921	122.983	1373.72	3631.77	221.065	4005.05	88.29	49.075
18083oA_21	22C ZT67	C ZT67	0.054	866.219	781.396	388.265	190543	127123	492.482	21178.2	46949.8	119.5	27024.2	563.275	430.064
18083oA_22	15t12 ZT7	t12 ZT7	0.055	828.374	702.061	444.45	205140	142421	293.57	47947	100223	207.39	9123.49	56.31	123.725
18083oA_23	18t12 CT55	t12 CT55	0.054	910.235	490.463	276	192438	122635	225.88	28033.6	40864.3	129.245	16544.6	361.775	310.39
18083oA_24	21t12 ZT19	t12 ZT19	0.057	673.651	637.077	406.85	192374	140293	129.342	2041.64	3652.72	215.17	4959.53	122.57	57.27
18083oA_25	24t12 ZT67	t12 ZT67	0.053	1040.51	418.578	450.51	199674	149210	315.539	31651	57369.3	102.4	17454.3	491.75	359.765
18083oA_26	36t12 ZT67	t12 ZT67	0.057	1335.78	374.463	542.833	195483	157254	328.27	35148.3	76917.4	143.275	18718.6	447.255	206.385
18083oA_27	34C ZT67	C ZT67	0.056	1056.52	421.233	609.22	196277	135210	393.68	21143.8	44242.4	82.2	23212.8	347.72	244.55
18083oA_28	32T ZT19	T ZT19	0.053	997.142	861.48	862.164	192111	150912	125.055	1631.17	9017.24	280.325	4805.83	96.8929	145.445
18083oA_29	30t12 CT55	t12 CT55	0.056	1171.71	425.07	365.35	204650	150592	365.915	39386.1	69298.2	118.18	22853.4	542.205	296.885
18083oA_3	3t12 ZT7	t12 ZT7	0.056	792.55	505.916	398.422	188916	110449	217.704	19106.8	35689.7	171.181	7971.38	78.4934	79.515
18083oA_30	28C CT55	C CT55	0.054	1358.58	606.412	629	205767	155205	348.074	22340.2	94662.7	120.3	14537.1	674.885	323.5
18083oA_31	26T ZT7	T ZT7	0.053	1153.23	1334.8	1025.29	204250	165834	232.48	43309.9	99322.3	266.83	8724.13	74.025	315.745
18083oA_32	35T ZT67	T ZT67	0.055	1139.44	798.16	470.735	185424	123668	392.675	7081.83	13401	50.925	20595.7	361.66	357.71
18083oA_33	33t12 ZT19	t12 ZT19	0.055	841.265	619.16	509.742	186140	128459	61.01	2212.16	3400.56	182.92	4245.9	76.6	25.075
18083oA_34	31C ZT19	C ZT19	0.056	896.276	690.803	359.706	183762	128022	60.25	1446.15	3545.41	183.295	5068.99	72.9	30.26
18083oA_35	29T CT55	T CT55	0.056	1351.67	702.225	645.61	203377	191406	551.114	38792.2	104428	102.8	24816.8	449.55	723.177
18083oA_36	27t12 ZT7	t12 ZT7	0.057	863.971	540.898	626.284	195300	148081	226.265	69085.9	138160	148.71	6480.35	95.675	36.69
18083oA_37	25C ZT7	C ZT7	0.055	1030.52	700.516	729.75	199058	153834	449.445	51463.2	120285	171.85	8336.9	64.2	88.97
18083oA_38	43C ZT19	C ZT19	0.057	942.532	756.676	506.044	190738	127345	80.245	2360.56	5850.25	264.55	7381.63	123.305	158.99
18083oA_39	45t12 ZT19	t12 ZT19	0.056	725.822	664.687	618.285	196435	128616	112.29	4089.35	6381.23	250.365	6466.1	96.035	141.03
18083oA_4	5T CT55	T CT55	0.057	859.197	1050.37	476.575	197227	123143	189.985	10588.5	20358.5	106.41	14724.3	366.84	375.975
18083oA_40	47T ZT67	T ZT67	0.055	1008.73	939.72	632.53	195035	147138	521.705	9823.39	21593	101.73	28104.5	646.355	748.6
18083oA_41	38T ZT7	T ZT7	0.055	966.414	878.827	502.64	198707	151840	297.427	13195.7	29964.8	365.8	9780.88	69.575	176.285
18083oA_42	40C CT55	C CT55	0.056	1098	629.934	429.525	204074	142405	202.765	27867.3	95373.8	125.525	13408.2	796.8	532.375
18083oA_43	42t12 CT55	t12 CT55	0.057	1016.79	522.414	484.805	204518	157783	187.023	45625.3	80902.7	192.575	16427	499.87	451.04
18083oA_44	44T ZT19	T ZT19	0.055	1616.26	1522.96	938.815	202162	167562	154.775	1310.49	8109.48	570.687	6566.16	102.1	255.05
18083oA_45	46C ZT67	C ZT67	0.057	1030.71	933.608	470.58	208289	159255	275.237	27004.7	64276.3	110.255	31490.1	884.525	851.182
18083oA_46	48t12 ZT67	t12 ZT67	0.057	1256.66	601.357	488.57	205660	176656	183.955	44305.9	66997.6	143.95	24012.1	750.425	611.665
18083oA_47	37C ZT7	C ZT7	0.057	964.076	873.068	546.373	201634	172105	290.281	21817.3	62401.4	214.49	10737	90.875	244.035
18083oA_48	39t12 ZT7	t12 ZT7	0.057	764.332	661.435	365.79	201687	150516	297.949	37418.3	71589.9	187.6	12142.6	121.26	171.28
18083oA_49	41T CT55	T CT55	0.057	1042.38	851.751	422.61	202510	150472	273.025	12313.4	27130	143.925	19085.7	499.426	530.285
18083oA_5	7C ZT19	C ZT19	0.058	729.52	603.975	569.374	194105	117043	92.625	1448.37	4636.36	178.48	5282.93	64.975	87.32
18083oA_50	49C ZT7	C ZT7	0.054	938.414	610.758	544.991	194256	123245	368.69	83305.2	193809	124.42	17964.8	185.685	263.584
18083oA_51	53T CT55	T CT55	0.054	936.25	846.246	466.651	184727	122681	228.925	11228.4	20111.9	151.05	13936.4	272.25	385.93
18083oA_52	57t12 ZT19	t12 ZT19	0.059	861.063	818.318	602.14	196811	157048	187.78	5021.52	8103.84	239.34	8090.28	125.285	190.45
18083oA_53	50T ZT7	T ZT7	0.052	659.226	627.895	816.39	189198	133165	297.22	59481.6	144982	203.51	15514.9	103.545	125.195
18083oA_54	54t12 CT55	t12 CT55	0.055	1188.37	546.721	476.89	208601	149826	212.165	50951.1	79158.5	142.175	19244.3	520.119	526.02
18083oA_55	58C ZT67	C ZT67	0.055	935.123	647.474	579.44	200126	152462	547.221	31492.2	72807.4	151.815	32549.9	841.425	806.76
18083oA_56	51t12 ZT7	t12 ZT7	0.059	904.07	1131.32	414.15	202566	127870	294.46	90250.8	151407	224.095	17827.2	130.375	186.1
18083oA_57	55C ZT19	C ZT19	0.055	1036.21	974.331	606.695	202845	129706	185.859	2452.61	7851.85	279.9	9843.95	204.05	221.435
18083oA_58	59T ZT67	T ZT67	0.054	980.158	852.199	555.72	195643	126480	384.828	16188.2	27607.4	113.795	24399.5	511.335	683.484
18083oA_59	52C CT55	C CT55	0.054	1213.02	703.857	358.415	200092	156438	190.42	27886.5	98037.6	123.3	11814.2	658.09	566.187
18083oA_6	9t12 ZT19	t12 ZT19	0.053	693.322	516.39	335.77	187015	92715.8	115.365	1117.67	2801.43	115.865	3822.21	71.94	53.805
18083oA_60	56T ZT19	T ZT19	0.053	1008.52	924.46	631.375	197566	158242	118.795	3348.77	6664.23	294.4	6546.9	174.025	157
18083oA_61	60t12 ZT67	t12 ZT67	0.056	1234.78	637.362	478.71	203772	156002	379.36	62017.1	104684	117.59	22834.2	815.33	578.605
18083oA_62	63t12 ZT7	t12 ZT7	0.051	730.988	436.659	543.21	201252	172810	275.3	42198.3	70454.9	175.145	7323.68	18.13	34.85
18083oA_63	71T ZT67	T ZT67	0.054	1102.54	791.825	775.57	185783	138019	300.7	8574.09	17567.1	113.74	16360.4	257.42	287.38
18083oA_64	67C ZT19	C ZT19	0.054	749.951	660.783	794.855	194381	140854	118.79	1462.33	4184.6	197.575	4516.56	61.385	103.654
18083oA_65	65T CT55	T CT55	0.051	841.514	551.415	397.82	187683	124681	217.43	9362.14	16620.8	140.14	11695.5	297.24	276.595
18083oA_66	61C ZT7	C ZT7	0.054	938.643	655.603	522.595	199124	156122	241.64	32643.5	88611.7	178.675	7460.13	115.465	122.88
18083oA_67	72t12 ZT67	t12 ZT67	0.059	1066.06	442.079	348.685	204643	150611	857.775	32804.1	51235.5	158.45	20780.2	488.465	355.785
18083oA_68	69t12 ZT19	t12 ZT19	0.052	783.96	571.478	396.475	193368	172418	151.555	2320.65	4851.27	202.995	3964.04	35.925	69.97
18083oA_69	62T ZT7	T ZT7	0.052	892.504	862.018	634.575	206125	153940	252.125	28142.5	67321	308.205	8847.28	94.095	26.075
18083oA_7	11T ZT67	T ZT67	0.059	884.436	866.836	486.975	191435	120694	305.775	5487.14	12369.8	102.45	15637.2	294.921	381.375
18083oA_70	64C CT55	C CT55	0.053	1108.22	500.356	325.2	194289	150853	249.366	13439.5	67342.4	136.835	10941.2	531.72	327.075
18083oA_71	66t12 CT55	t12 CT55	0.055	952.749	505.3	402.775	198065	128873	249.615	26355.3	36133.9	134.21	10681.5	219.345	206.5
18083oA_72	68T ZT19	T ZT19	0.054	1048.13	998.752	992.366	198438	138010	143.025	1736.93	6753.36	315.575	4240.37	80.025	78.2851
18083oA_73	70C ZT67	C ZT67	0.056	955.553	777.718	361.52	181838	131272	428.22	17932.6	36902.8	42.54	25901.7	502.8	453.789
18083oA_74	blank	blank	0	0	9.63	34.0028	15.38	22.425	5.015	20.2	0	18.176	9.89	4.55752	0
18083oA_8	2T ZT7	T ZT7	0.055	639.808	648.022	383.125	186387	118140	188.325	16166.2	49849.1	185.225	7806.43	51.525	47.14
18083oA_9	4C CT55	C CT55	0.057	1239.69	669.425	395.37	198888	138759	286.3	12422.4	57385.1	137.91	13283	796.785	446.43

## Sheet: raw_sum
				Xcalibur; relative peak area												TagFinder; relative intensity
																M000030_A122001-101_METB_271580_TOF_Valine, DL- (2TMS)	M000053_A129003-101_METB_291783_TOF_Glycerol (3TMS)	M000031_A133001-101_METB_325180_TOF_Glycine (3TMS)	M000075_A129001-101_METB_333520_TOF_Phosphoric acid (3TMS)	M000029_A132003-101_METB_338693_TOF_Proline, L- (2TMS)	M000364_A127002-101_METB_340357_TOF_Urea (2TMS)	M000073_A135003-101_METB_345050_TOF_Glyceric acid, DL- (3TMS)	M000347_A128003-101_CONT-METB_348220_TOF_Benzoic acid (1TMS)	M000026_A138002-101_METB_354060_TOF_Alanine, DL- (3TMS)	M000015_A138001-101_METB_357523_TOF_Serine, DL- (3TMS)	M000074_A134001-101_METB_365427_TOF_Succinic acid (2TMS)	M000016_A140001-101_METB_368365_TOF_Threonine, DL- (3TMS)	M000067_A137001-101_METB_371255_TOF_Fumaric acid (2TMS)	M000457_A133004-101_METB_386210_TOF_Nicotinic acid (1TMS)	M000027_A144001-101_METB_394250_TOF_Alanine, beta- (3TMS)	M000019_A146001-101_METB_404940_TOF_Homoserine, DL- (3TMS)	M000054_A150002-101_METB_408455_TOF_Erythritol (4TMS)	M000065_A149001-101_METB_440995_TOF_Malic acid, DL- (3TMS)	M000033_A152002-101_METB_457283_TOF_Aspartic acid, L- (3TMS)	M000078_A156001-101_METB_458330_TOF_Threonic acid (4TMS)	M000186_A151005-101_METB-METB_466925_TOF_Putrescine (3TMS)	M000032_A174008-101_MST_492650_TOF_Glutamine, DL- (4TMS)	M000579_A166001-101_METB_498150_TOF_Xylose, D- (1MEOX) (4TMS)	M000036_A163001-101_METB_507780_TOF_Glutamic acid, DL- (3TMS)	M000011_A164001-101_METB_531145_TOF_Phenylalanine, DL- (2TMS)	M000013_A168001-101_METB_550100_TOF_Asparagine, DL- (3TMS)	M000248_A172001-101_METB_557320_TOF_Glucose, 1,6-anhydro, beta-D- (3TMS)	M000028_A182002-101_METB-METB_570427_TOF_Ornithine, DL- (4TMS)	M000328_A177002-101_METB_574230_TOF_Glycerol-3-phosphate, DL- (4TMS)	M000069_A182004-101_METB-METB_592883_TOF_Citric acid (4TMS)	M000038_A183001-101_METB-METB_605940_TOF_Arginine, DL-, -NH3 (3TMS)	M000082_A185002-101_METB-METB_624990_TOF_Dehydroascorbic acid dimer (TMS)	M000060_A209002-101_METB_653910_TOF_Inositol, myo- (6TMS)	M000048_A274001-101_METB_870355_TOF_Maltose, D- (1MEOX) (8TMS)
																Valine, DL- (2TMS)	Glycerol (3TMS)	Glycine (3TMS)	Phosphoric acid (3TMS)	Proline, L- (2TMS)	Urea (2TMS)	Glyceric acid, DL- (3TMS)	Benzoic acid (1TMS)	Alanine, DL- (3TMS)	Serine, DL- (3TMS)	Succinic acid (2TMS)	Threonine, DL- (3TMS)	Fumaric acid (2TMS)	Nicotinic acid (1TMS)	Alanine, beta- (3TMS)	Homoserine, DL- (3TMS)	Erythritol (4TMS)	Malic acid, DL- (3TMS)	Aspartic acid, L- (3TMS)	Threonic acid (4TMS)	Putrescine (3TMS)	Glutamine, DL- (4TMS)	Xylose, D- (1MEOX) (4TMS)	Glutamic acid, DL- (3TMS)	Phenylalanine, DL- (2TMS)	Asparagine, DL- (3TMS)	Glucose, 1,6-anhydro, beta-D- (3TMS)	Ornithine, DL- (4TMS)	Glycerol-3-phosphate, DL- (4TMS)	Citric acid (4TMS)	Arginine, DL-, -NH3 (3TMS)	Dehydroascorbic acid dimer (TMS)	Inositol, myo- (6TMS)	Maltose, D- (1MEOX) (8TMS)
			Tag_Mass	4.95_158	5.17_158	7.29_174	8.08_217	8.17_230	8.43_198	9.34_217	9.52_319	9.93_174	13.61_437	14.18_191	16.76_361	144	117	174	299	142	171	133	105	188	204	129	117	245	180	174	128	217	233	232	117	115	227	103	128	218	116	204	142	299	273	157	157	191	204
Rawname	name	condition	fw	leucine	isoleucine	gaba	ribitol	pyroglutamate	2-oxoglutarate	fructose	glucose	lysine	sucrose	trehalose	raffinose	Valine	Glycerol	Glycine	Phosphoric acid	Proline	Urea	Glyceric acid	Benzoic acid	Alanine	Serine	Succinic acid	Threonine	Fumaric acid	Nicotinic acid	Alanine, beta-	Homoserine	Erythritol	Malic acid	Aspartic acid	Threonic acid	Putrescine	Glutamine	Xylose	Glutamic acid	Phenylalanine	Asparagine	Glucose, 1,6-anhydro, beta-	Ornithine	Glycerol-3-phosphate	Citric acid	Arginine	Dehydroascorbic acid dimer	Inositol, myo-	Maltose
18083oA_9	4C CT55	C CT55	0.057	1239.69	669.425	395.37	198888	138759	286.3	12422.4	57385.1	137.91	13283	796.785	446.43	2000	1043	39205	17011	6622	1198	2907	319	2712	47222	3470	9841	206601	251	161	300	848	13132	29268	24299	305	3188	2822	9717	407	7537	1118	583	154	9235	0	2273	21788	3048
18083oA_19	16C CT55	C CT55	0.053	1359.85	699.465	361.395	201490	136092	307.046	12616	76131.8	150.31	12235.2	539.11	342.745	1883	978	37295	59487	6741	1017	2650	383	3860	47055	3335	8844	96039	222	149	352	409	11369	27922	24038	422	6165	3081	9480	555	7547	874	759	182	11428	78	2307	21039	434
18083oA_30	28C CT55	C CT55	0.054	1358.58	606.412	629	205767	155205	348.074	22340.2	94662.7	120.3	14537.1	674.885	323.5	2244	1169	95998	50822	8505	991	3206	401	6396	62311	3875	10093	96400	181	206	450	447	10198	30955	25264	683	10658	4502	7449	725	5870	690	936	176	11492	90	2215	21238	478
18083oA_42	40C CT55	C CT55	0.056	1098	629.934	429.525	204074	142405	202.765	27867.3	95373.8	125.525	13408.2	796.8	532.375	2076	1209	38629	34768	7238	1131	2574	429	8430	61731	3611	10700	106874	192	171	292	364	8916	29052	22796	723	6487	4076	3098	492	3457	477	622	196	6740	0	3084	33951	373
18083oA_59	52C CT55	C CT55	0.054	1213.02	703.857	358.415	200092	156438	190.42	27886.5	98037.6	123.3	11814.2	658.09	566.187	1970	935	32933	52438	5231	868	2113	375	8229	46854	3322	9108	91943	181	155	315	371	7666	30185	23074	735	5324	4453	2445	422	3550	448	598	180	9986	0	2694	33508	441
18083oA_70	64C CT55	C CT55	0.053	1108.22	500.356	325.2	194289	150853	249.366	13439.5	67342.4	136.835	10941.2	531.72	327.075	1877	982	51756	67306	4373	832	2204	408	8260	43157	3329	8348	78139	237	141	317	339	10465	27999	22052	715	5754	2874	2507	494	3160	448	884	144	11210	68	2508	20668	511
18083oA_5	7C ZT19	C ZT19	0.058	729.52	603.975	569.374	194105	117043	92.625	1448.37	4636.36	178.48	5282.93	64.975	87.32	1002	935	284	128814	3081	3106	318	281	620	5828	983	2493	6140	338	217	98	991	1531	14413	8074	456	7201	1005	6626	306	20761	1119	2970	125	5126	341	971	9421	3869
18083oA_20	19C ZT19	C ZT19	0.052	873.509	711.61	488.433	194298	141921	122.983	1373.72	3631.77	221.065	4005.05	88.29	49.075	1223	861	338	170025	2374	2281	549	338	1098	5003	957	2265	7042	166	124	109	400	1422	13396	10117	639	9057	1359	4231	447	12281	566	2028	130	9572	267	1301	7832	647
18083oA_34	31C ZT19	C ZT19	0.056	896.276	690.803	359.706	183762	128022	60.25	1446.15	3545.41	183.295	5068.99	72.9	30.26	1278	963	663	165499	1678	1948	377	334	1888	7421	901	2446	7859	159	118	103	484	1276	14342	9709	637	4464	2008	2845	552	7242	384	1096	145	4356	105	1433	8451	746
18083oA_38	43C ZT19	C ZT19	0.057	942.532	756.676	506.044	190738	127345	80.245	2360.56	5850.25	264.55	7381.63	123.305	158.99	1356	963	280	152754	1922	2510	491	342	2326	5943	1187	2792	12914	206	139	82	406	1617	14720	10524	902	6740	1672	2626	591	9020	445	2014	155	6811	262	2057	8635	664
18083oA_57	55C ZT19	C ZT19	0.055	1036.21	974.331	606.695	202845	129706	185.859	2452.61	7851.85	279.9	9843.95	204.05	221.435	1526	928	597	164100	1982	2070	750	352	4767	11254	1801	3773	19291	213	175	128	504	2511	19673	13596	1212	12689	2481	2411	711	4322	431	1747	197	11413	219	2247	11467	707
18083oA_64	67C ZT19	C ZT19	0.054	749.951	660.783	794.855	194381	140854	118.79	1462.33	4184.6	197.575	4516.56	61.385	103.654	1116	1112	427	128461	1301	2162	407	333	2292	5564	1069	2366	10059	227	129	105	581	1636	12398	8619	1293	15138	1257	2541	427	3475	332	2054	130	5701	349	1947	6233	761
18083oA_12	10C ZT67	C ZT67	0.059	1047.83	552.208	437.894	201584	149416	526.1	38384.1	78371.4	120.695	34920.2	898.48	747.448	1909	978	21426	44621	8865	1678	7130	355	4024	36342	5050	10651	201484	403	207	233	967	17143	17126	20154	437	4551	2884	9892	1283	7751	1127	771	202	10347	54	2170	20655	3823
18083oA_21	22C ZT67	C ZT67	0.054	866.219	781.396	388.265	190543	127123	492.482	21178.2	46949.8	119.5	27024.2	563.275	430.064	1761	918	12459	43345	5667	1228	5421	370	3801	26525	3286	7432	82634	197	137	257	414	10052	17283	17684	403	5808	2326	5729	1256	5463	812	750	212	7824	0	2216	17965	1168
18083oA_27	34C ZT67	C ZT67	0.056	1056.52	421.233	609.22	196277	135210	393.68	21143.8	44242.4	82.2	23212.8	347.72	244.55	1839	1085	39388	109000	3834	1270	4366	398	4703	34782	2911	7361	51704	179	162	356	435	7971	13062	16556	513	7459	3007	5177	1618	5438	728	1047	198	7330	99	1961	12558	1113
18083oA_45	46C ZT67	C ZT67	0.057	1030.71	933.608	470.58	208289	159255	275.237	27004.7	64276.3	110.255	31490.1	884.525	851.182	2151	1269	14572	43978	5400	1465	1945	451	8262	27480	4516	7995	66212	238	130	245	401	6469	23585	21985	646	6010	3703	2898	1237	3322	586	852	235	10341	60	3414	30501	1344
18083oA_55	58C ZT67	C ZT67	0.055	935.123	647.474	579.44	200126	152462	547.221	31492.2	72807.4	151.815	32549.9	841.425	806.76	2113	1110	13635	45285	6488	1315	4401	397	10394	29601	4801	8743	78977	212	151	257	462	8053	16466	16728	725	7507	3510	2495	1337	2862	527	811	230	8557	67	3333	28034	1474
18083oA_73	70C ZT67	C ZT67	0.056	955.553	777.718	361.52	181838	131272	428.22	17932.6	36902.8	42.54	25901.7	502.8	453.789	1804	1012	23148	70106	2072	1079	4123	434	7784	27796	2950	7406	71224	271	112	248	380	8624	13397	11809	528	5016	2495	2343	1340	1914	414	717	195	7064	79	3222	15882	1065
18083oA_2	1C ZT7	C ZT7	0.056	841.169	574.792	621.508	194183	101866	223.215	14045.2	40962.8	149.395	7223.28	60.105	44.16	994	1108	18023	127713	4110	4348	2019	488	833	25913	1790	5557	15961	287	280	183	1146	5740	16294	10189	226	4125	1278	10986	382	16993	1900	2336	131	4732	370	1076	7270	3310
18083oA_18	13C ZT7	C ZT7	0.058	924.486	1154.04	504.469	197908	146113	194.45	27471.9	113107	155.985	7403	101.45	139.655	1422	1050	17216	157380	5187	2563	1047	396	1773	40114	2236	5789	20778	333	111	222	556	5628	25982	15209	625	5723	1916	5338	552	16055	730	2469	166	9991	247	1569	7530	247
18083oA_37	25C ZT7	C ZT7	0.055	1030.52	700.516	729.75	199058	153834	449.445	51463.2	120285	171.85	8336.9	64.2	88.97	1328	986	31945	163999	2644	1648	1837	412	4190	31667	2105	5373	24159	160	155	302	483	8334	23660	13646	943	14830	2429	4213	711	8520	380	2514	152	6131	292	1738	5650	214
18083oA_47	37C ZT7	C ZT7	0.057	964.076	873.068	546.373	201634	172105	290.281	21817.3	62401.4	214.49	10737	90.875	244.035	1453	1179	3645	190615	2395	1935	1238	453	4674	33505	1787	5239	20948	214	147	0	464	4635	17915	14616	1258	7830	2080	3084	551	9670	430	3224	241	10725	451	2112	7880	178
18083oA_50	49C ZT7	C ZT7	0.054	938.414	610.758	544.991	194256	123245	368.69	83305.2	193809	124.42	17964.8	185.685	263.584	1482	933	24390	103216	3006	2021	1771	391	6256	27791	2700	5754	43780	230	127	218	535	8430	18558	13819	869	6985	2692	2535	569	4637	393	1439	205	9542	229	2419	6799	126
18083oA_66	61C ZT7	C ZT7	0.054	938.643	655.603	522.595	199124	156122	241.64	32643.5	88611.7	178.675	7460.13	115.465	122.88	1296	1023	22075	126067	1622	1462	1013	379	4854	26115	2185	5023	19763	238	152	256	434	5315	18459	12127	1147	10091	1795	2567	477	4699	402	2861	161	9206	375	2037	6647	122
18083oA_4	5T CT55	T CT55	0.057	859.197	1050.37	476.575	197227	123143	189.985	10588.5	20358.5	106.41	14724.3	366.84	375.975	1692	1046	15699	47760	5399	1287	2081	378	1794	42280	3468	7845	56558	225	251	294	444	8139	32236	22682	229	2721	1858	12709	819	10561	4227	1120	182	9025	72	1788	20262	5174
18083oA_15	17T CT55	T CT55	0.057	1113.93	1031.16	796.24	194149	147010	265.491	9040.3	23346.6	137.54	13735.6	217.578	463.879	1790	985	14953	47858	4795	1500	2329	386	4046	63036	3200	8919	20395	205	339	283	359	7135	17869	17459	748	6013	1918	9657	1130	17962	2094	3427	165	21869	221	1688	18850	5441
18083oA_35	29T CT55	T CT55	0.056	1351.67	702.225	645.61	203377	191406	551.114	38792.2	104428	102.8	24816.8	449.55	723.177	2160	1012	38789	65762	4984	1115	12267	645	9787	59396	5015	11546	60896	294	316	398	467	13251	31628	30475	801	8229	3002	4944	1449	6880	1340	856	219	23186	73	3296	28659	4771
18083oA_49	41T CT55	T CT55	0.057	1042.38	851.751	422.61	202510	150472	273.025	12313.4	27130	143.925	19085.7	499.426	530.285	1990	996	9381	72817	3185	1022	2135	400	9394	49956	4834	10721	59497	267	323	254	494	10261	34619	26242	701	4108	2248	2629	927	4377	862	1844	206	17770	154	2990	29600	3741
18083oA_51	53T CT55	T CT55	0.054	936.25	846.246	466.651	184727	122681	228.925	11228.4	20111.9	151.05	13936.4	272.25	385.93	1700	1126	9221	81816	2525	1012	1410	367	6081	39654	2706	5679	28829	157	187	256	322	5782	22400	18245	802	7345	2941	2693	1004	4359	745	1902	184	11497	196	2504	21439	1012
18083oA_65	65T CT55	T CT55	0.051	841.514	551.415	397.82	187683	124681	217.43	9362.14	16620.8	140.14	11695.5	297.24	276.595	1630	951	16117	124178	2095	744	1360	393	6563	40815	3236	5721	28413	193	143	291	300	6064	26564	19302	646	4551	2463	2415	1010	3347	664	1439	182	13713	127	2830	18761	1370
18083oA_11	8T ZT19	T ZT19	0.058	921.825	670.494	373.76	183053	93957	112.779	664.987	4379.85	224.35	3070.01	111.175	59.095	1026	943	210	85846	2406	1839	312	242	751	4480	659	1545	2398	183	177	75	566	1019	10964	7591	446	4373	773	4137	246	13363	1318	2811	104	3750	286	1199	9778	5866
18083oA_16	20T ZT19	T ZT19	0.058	674.245	586.695	371.676	88600.5	78955.1	48.415	645.918	3148.19	177.05	2147.2	24.935	129.147	1009	1195	193	55751	1836	1065	444	266	786	3614	588	1537	1813	113	157	53	317	844	8706	6304	355	3353	593	3402	217	7332	995	1614	90	3998	180	909	5999	2185
18083oA_28	32T ZT19	T ZT19	0.053	997.142	861.48	862.164	192111	150912	125.055	1631.17	9017.24	280.325	4805.83	96.8929	145.445	1373	937	382	115181	2648	2273	2370	357	2474	5772	1055	2761	2937	224	282	121	517	2080	16563	12106	1412	12272	1081	3204	527	14146	1176	4060	169	6543	513	1527	9410	2952
18083oA_44	44T ZT19	T ZT19	0.055	1616.26	1522.96	938.815	202162	167562	154.775	1310.49	8109.48	570.687	6566.16	102.1	255.05	2087	1114	651	132995	2715	2549	1084	374	4231	12012	1558	3925	5577	254	602	130	711	2905	18514	14274	2108	11246	1302	2752	824	12895	1046	5758	199	9510	730	1997	13084	2495
18083oA_60	56T ZT19	T ZT19	0.053	1008.52	924.46	631.375	197566	158242	118.795	3348.77	6664.23	294.4	6546.9	174.025	157	1777	1041	333	159793	1701	1681	722	428	4323	8162	1387	2555	7603	173	206	138	480	2075	18210	15200	1556	8958	2549	2783	727	10446	732	2822	192	10286	416	2627	15287	922
18083oA_72	68T ZT19	T ZT19	0.054	1048.13	998.752	992.366	198438	138010	143.025	1736.93	6753.36	315.575	4240.37	80.025	78.2851	1592	1065	491	150953	1353	1510	495	390	3411	5913	940	2254	4076	230	196	104	454	1304	13936	10742	1829	14911	1950	2357	685	7323	623	3375	159	5324	496	2458	9976	906
18083oA_7	11T ZT67	T ZT67	0.059	884.436	866.836	486.975	191435	120694	305.775	5487.14	12369.8	102.45	15637.2	294.921	381.375	1533	967	6390	69444	4914	1534	4187	317	1848	39977	2506	7951	40400	207	210	182	410	5870	15603	16197	296	2665	1567	11916	763	11809	2828	1528	181	10784	75	1772	18701	4709
18083oA_17	23T ZT67	T ZT67	0.051	1037.58	677.547	661.21	198426	153378	291.395	5711.62	10979	123.485	13429.8	103.31	221.75	1610	908	9290	123583	4420	1448	2347	348	2654	49740	2209	5180	16926	144	192	306	314	4347	12796	13375	636	9512	2102	7866	1181	20724	1607	3892	179	19803	319	2473	15454	1268
18083oA_32	35T ZT67	T ZT67	0.055	1139.44	798.16	470.735	185424	123668	392.675	7081.83	13401	50.925	20595.7	361.66	357.71	1720	987	3770	81294	3503	905	3077	379	5048	30697	3768	8000	58494	236	244	208	451	9962	24466	22293	392	3165	1843	3698	904	3232	968	499	207	15841	0	2045	22983	3607
18083oA_40	47T ZT67	T ZT67	0.055	1008.73	939.72	632.53	195035	147138	521.705	9823.39	21593	101.73	28104.5	646.355	748.6	2046	947	4498	81119	4230	1100	5916	466	9801	42304	5856	12469	103209	274	319	264	461	13157	22771	24157	583	3699	2271	2916	1150	3745	998	908	235	15721	69	2675	33677	3027
18083oA_58	59T ZT67	T ZT67	0.054	980.158	852.199	555.72	195643	126480	384.828	16188.2	27607.4	113.795	24399.5	511.335	683.484	1880	1099	3193	87808	4269	1152	3941	423	9165	40713	3763	8933	63446	201	163	201	357	9860	21747	19531	664	4533	2611	2506	921	4134	680	1475	217	12657	121	3475	34085	967
18083oA_63	71T ZT67	T ZT67	0.054	1102.54	791.825	775.57	185783	138019	300.7	8574.09	17567.1	113.74	16360.4	257.42	287.38	1753	1045	10112	117809	2390	940	2343	409	8714	35039	3109	5856	35451	207	143	236	293	5775	13922	14803	662	3232	2215	2470	1232	4653	654	1857	215	11692	195	2675	22370	1153
18083oA_8	2T ZT7	T ZT7	0.055	639.808	648.022	383.125	186387	118140	188.325	16166.2	49849.1	185.225	7806.43	51.525	47.14	853	938	7315	79079	2833	2168	712	231	1051	24213	1386	4130	6442	200	209	181	634	2909	13638	10274	426	4604	1046	7951	555	18379	1802	4076	121	5351	366	1118	7392	4169
18083oA_14	14T ZT7	T ZT7	0.057	892.173	615.415	715.841	198063	126403	201.1	30443.6	90063	231	8885.27	82.05	94.85	1138	1055	15450	191586	3415	2277	778	332	1307	27591	2236	3960	11492	293	174	197	430	4213	22563	13728	574	8410	2076	7731	860	20453	1663	3740	146	10846	363	1841	6848	410
18083oA_31	26T ZT7	T ZT7	0.053	1153.23	1334.8	1025.29	204250	165834	232.48	43309.9	99322.3	266.83	8724.13	74.025	315.745	1379	1076	9365	75409	3125	2797	14946	466	2903	22170	2659	7404	8196	232	547	184	527	6968	28904	18359	1578	24384	1707	4259	836	13568	1207	4088	196	16182	530	2321	8552	3032
18083oA_41	38T ZT7	T ZT7	0.055	966.414	878.827	502.64	198707	151840	297.427	13195.7	29964.8	365.8	9780.88	69.575	176.285	1231	1067	1603	91532	1933	2067	1719	318	4267	21571	1211	4447	9669	253	455	134	563	3090	14471	12285	1831	9928	1371	2676	706	13587	1049	6096	147	8343	660	1831	9153	3338
18083oA_53	50T ZT7	T ZT7	0.052	659.226	627.895	816.39	189198	133165	297.22	59481.6	144982	203.51	15514.9	103.545	125.195	1187	938	12992	108517	1911	1582	1357	374	4974	29954	2497	3953	17302	187	215	158	464	5311	16198	13062	1121	7450	2327	3086	906	8245	693	3865	160	12854	542	4099	7513	353
18083oA_69	62T ZT7	T ZT7	0.052	892.504	862.018	634.575	206125	153940	252.125	28142.5	67321	308.205	8847.28	94.095	26.075	1227	972	10960	121116	1338	1898	778	377	4315	30056	1947	4165	8479	240	183	207	538	3265	14939	11351	1571	11240	1779	2583	1184	8564	707	5724	171	6938	709	2625	6632	324
18083oA_10	6t12 CT55	t12 CT55	0.056	1037.06	1096.43	258.105	194569	136292	174.73	27374.6	46810.8	145.095	16099.4	512.81	298.62	1776	985	29074	31357	5629	1247	2885	317	2272	39045	2918	8768	162846	378	140	281	826	9016	24789	17405	392	2878	2504	8210	566	9983	997	744	144	5980	52	2100	14570	3039
18083oA_23	18t12 CT55	t12 CT55	0.054	910.235	490.463	276	192438	122635	225.88	28033.6	40864.3	129.245	16544.6	361.775	310.39	1600	1007	27804	26575	3697	792	2115	340	4134	34735	2484	8296	137177	187	145	276	453	7997	20837	17620	488	4734	2210	3789	631	4063	632	661	157	9660	0	2077	13989	2374
18083oA_29	30t12 CT55	t12 CT55	0.056	1171.71	425.07	365.35	204650	150592	365.915	39386.1	69298.2	118.18	22853.4	542.205	296.885	1888	1079	71925	20328	4588	911	3777	387	7225	55426	3769	10599	175742	252	187	374	589	10234	22217	20587	538	7703	2715	3925	1024	3843	659	813	173	14743	0	2074	17070	2468
18083oA_43	42t12 CT55	t12 CT55	0.057	1016.79	522.414	484.805	204518	157783	187.023	45625.3	80902.7	192.575	16427	499.87	451.04	1980	1081	34611	32645	3989	893	1891	404	6870	47953	2786	7520	86203	205	177	348	413	5906	27299	22684	940	13793	4231	3494	677	3836	538	1750	213	9672	145	3485	19015	623
18083oA_54	54t12 CT55	t12 CT55	0.055	1188.37	546.721	476.89	208601	149826	212.165	50951.1	79158.5	142.175	19244.3	520.119	526.02	2221	1005	35223	17619	3525	733	1695	396	8732	31885	3179	7414	105090	200	200	326	426	5534	25027	19687	825	10530	4299	2484	681	1980	489	893	190	9494	64	3467	22170	685
18083oA_71	66t12 CT55	t12 CT55	0.055	952.749	505.3	402.775	198065	128873	249.615	26355.3	36133.9	134.21	10681.5	219.345	206.5	1726	1269	73920	74455	1689	635	1946	457	7427	53211	2881	7436	64246	247	108	391	390	6361	24449	17530	657	7688	2787	2354	725	2041	421	845	184	7214	72	2636	12500	664
18083oA_6	9t12 ZT19	t12 ZT19	0.053	693.322	516.39	335.77	187015	92715.8	115.365	1117.67	2801.43	115.865	3822.21	71.94	53.805	1035	1042	615	57472	2696	1918	298	291	770	9910	1288	2698	12126	245	99	111	875	1996	14912	7862	310	4491	1075	5615	259	12528	694	1137	111	4147	126	1180	7141	2189
18083oA_24	21t12 ZT19	t12 ZT19	0.057	673.651	637.077	406.85	192374	140293	129.342	2041.64	3652.72	215.17	4959.53	122.57	57.27	1203	1153	508	98002	2168	1760	435	323	2038	9404	1358	3026	11254	184	123	113	465	2158	19660	11308	749	6509	1395	3517	345	9597	461	1717	144	7555	207	1583	9082	1780
18083oA_33	33t12 ZT19	t12 ZT19	0.055	841.265	619.16	509.742	186140	128459	61.01	2212.16	3400.56	182.92	4245.9	76.6	25.075	1130	1104	504	113986	1966	1543	400	300	1995	9252	910	2661	8090	131	121	126	470	1415	15611	10278	958	12298	1573	3087	378	8043	386	1915	146	4935	228	1530	7942	632
18083oA_39	45t12 ZT19	t12 ZT19	0.056	725.822	664.687	618.285	196435	128616	112.29	4089.35	6381.23	250.365	6466.1	96.035	141.03	1294	1023	356	116864	2122	1699	456	325	3036	6824	1335	2706	14298	168	99	138	459	2107	18406	11344	1183	13675	1859	2800	458	8722	403	2317	173	6783	287	2030	8847	784
18083oA_52	57t12 ZT19	t12 ZT19	0.059	861.063	818.318	602.14	196811	157048	187.78	5021.52	8103.84	239.34	8090.28	125.285	190.45	1376	992	622	93352	1639	1670	571	335	5752	13176	2083	3401	19667	174	120	144	463	3043	19748	12773	1285	8049	2257	2509	498	6135	360	1696	186	9231	201	2258	12074	831
18083oA_68	69t12 ZT19	t12 ZT19	0.052	783.96	571.478	396.475	193368	172418	151.555	2320.65	4851.27	202.995	3964.04	35.925	69.97	1076	1119	520	131000	949	1467	494	391	2932	6818	956	2526	8038	201	94	126	411	1526	14892	8792	1487	10063	1386	2515	408	5822	312	3305	155	4575	486	1924	7162	767
18083oA_13	12t12 ZT67	t12 ZT67	0.054	1102.22	545.633	430.344	200807	117256	264.975	17527.3	25799.1	162.6	15356.9	479.257	492.05	1579	1031	30066	16094	4792	1090	3794	303	3007	40287	2457	7759	117958	188	157	241	603	9397	17534	16382	361	2736	2531	7722	499	7039	792	767	137	10998	0	2098	15346	3738
18083oA_25	24t12 ZT67	t12 ZT67	0.053	1040.51	418.578	450.51	199674	149210	315.539	31651	57369.3	102.4	17454.3	491.75	359.765	1786	945	51462	40443	6002	1054	3850	365	4735	51985	2464	7580	87092	159	143	289	394	6109	21331	20492	513	4534	3367	7409	625	6713	676	1119	218	11475	69	2202	16398	473
18083oA_26	36t12 ZT67	t12 ZT67	0.057	1335.78	374.463	542.833	195483	157254	328.27	35148.3	76917.4	143.275	18718.6	447.255	206.385	1937	1096	94007	35841	6747	860	3386	353	6113	51845	2523	8925	104033	161	170	464	451	6441	17033	17225	675	8593	4011	6603	739	7362	648	1503	195	5563	108	2100	16937	573
18083oA_46	48t12 ZT67	t12 ZT67	0.057	1256.66	601.357	488.57	205660	176656	183.955	44305.9	66997.6	143.95	24012.1	750.425	611.665	2212	1139	34301	62457	7983	1336	3770	421	9561	59177	3689	9815	120157	233	153	301	450	7376	24040	22939	885	5162	4335	3219	814	5922	522	1186	255	9362	98	3629	29907	537
18083oA_61	60t12 ZT67	t12 ZT67	0.056	1234.78	637.362	478.71	203772	156002	379.36	62017.1	104684	117.59	22834.2	815.33	578.605	2343	1260	46449	32201	6337	1071	2951	409	11985	56366	3380	9509	117823	192	167	331	414	6599	22663	19750	966	11559	4539	2591	749	3692	509	1065	232	10030	57	3741	27796	488
18083oA_67	72t12 ZT67	t12 ZT67	0.059	1066.06	442.079	348.685	204643	150611	857.775	32804.1	51235.5	158.45	20780.2	488.465	355.785	1786	1153	40292	47541	3417	1110	6798	428	10269	47708	4173	8516	141086	256	127	320	468	10222	13099	14952	684	4225	3410	2463	792	3874	448	1226	220	9477	81	3788	21052	474
18083oA_3	3t12 ZT7	t12 ZT7	0.056	792.55	505.916	398.422	188916	110449	217.704	19106.8	35689.7	171.181	7971.38	78.4934	79.515	1017	1014	15246	55031	3721	3228	921	322	883	19177	1241	5535	20339	234	131	174	847	5953	18351	10186	336	5210	1339	8001	271	17051	989	2177	155	3405	336	1235	7167	3189
18083oA_22	15t12 ZT7	t12 ZT7	0.055	828.374	702.061	444.45	205140	142421	293.57	47947	100223	207.39	9123.49	56.31	123.725	1241	1014	21065	122679	3175	1769	1144	363	2131	25163	2085	5149	26259	174	106	220	443	6940	22299	14364	710	8016	2192	4825	417	13102	530	2549	179	13025	298	1734	6363	183
18083oA_36	27t12 ZT7	t12 ZT7	0.057	863.971	540.898	626.284	195300	148081	226.265	69085.9	138160	148.71	6480.35	95.675	36.69	1224	952	36055	108570	2398	1287	878	355	2540	22566	1732	5009	28531	141	89	279	442	6443	27549	14457	1035	17899	2049	3662	428	9470	341	2830	159	7175	366	1793	5419	216
18083oA_48	39t12 ZT7	t12 ZT7	0.057	764.332	661.435	365.79	201687	150516	297.949	37418.3	71589.9	187.6	12142.6	121.26	171.28	1330	856	10083	81457	1801	1438	1059	336	4438	20385	1665	4510	27467	206	119	175	405	5343	18774	13857	998	7325	2235	2598	520	5477	351	2201	196	8291	313	2263	6780	128
18083oA_56	51t12 ZT7	t12 ZT7	0.059	904.07	1131.32	414.15	202566	127870	294.46	90250.8	151407	224.095	17827.2	130.375	186.1	1570	981	20335	60477	2083	1515	1069	375	6090	22726	2110	5225	53521	212	110	179	609	8468	20741	14115	1004	5467	2977	2369	559	4165	373	1836	219	10302	291	3068	7488	185
18083oA_62	63t12 ZT7	t12 ZT7	0.051	730.988	436.659	543.21	201252	172810	275.3	42198.3	70454.9	175.145	7323.68	18.13	34.85	1068	994	25763	135017	1279	1476	923	366	5422	22603	1322	4744	18218	222	83	266	492	4765	16382	11106	1397	10617	1697	2593	547	5901	309	4149	159	5645	571	1908	4939	107
18083oA_1	AC	AC		350.87	456.012	226.245	103234	2053.62	0	8060.75	18900.2	31.62	8141.12	1444.84	249.135	771	2574	981	390	3075	437	634	205	722	7880	932	4866	57660	0	0	0	0	0	0	0	0	0	0	579	0	0	0	0	0	425	0	0	0	63
18083oA_74	blank	blank		0	9.63	34.0028	15.38	22.425	5.015	20.2	0	18.176	9.89	4.55752	0	0	806	0	621	0	0	0	107	0	54	0	0	219	0	0	0	0	0	0	0	0	0	0	0	0	0	0	0	0	0	0	0	0	0

## Sheet: raw_sum (2)
normalized by fw
			Tag_Mass	8.08_217	4.95_158	5.17_158	7.29_174	8.17_230	8.43_198	9.34_217	9.52_319	9.93_174	13.61_437	14.18_191	16.76_361	144	117	174	299	142	171	133	105	188	204	129	117	245	180	174	128	217	233	232	117	115	227	103	128	218	116	204	142	299	273	157	157	191	204
Rawname	name	condition	fw	ribitol	leucine	isoleucine	gaba	pyroglutamate	2-oxoglutarate	fructose	glucose	lysine	sucrose	trehalose	raffinose	Valine	Glycerol	Glycine	Phosphoric acid	Proline	Urea	Glyceric acid	Benzoic acid	Alanine	Serine	Succinic acid	Threonine	Fumaric acid	Nicotinic acid	Alanine, beta-	Homoserine	Erythritol	Malic acid	Aspartic acid	Threonic acid	Putrescine	Glutamine	Xylose	Glutamic acid	Phenylalanine	Asparagine	Glucose, 1,6-anhydro, beta-	Ornithine	Glycerol-3-phosphate	Citric acid	Arginine	Dehydroascorbic acid dimer	Inositol, myo-	Maltose
18083oA_9	4C CT55	C CT55	0.057	17.5439	0.109361	0.0582048	0.0318786	12.2389	0.024814	1.09408	5.06231	0.0105625	1.17091	0.0698876	0.0393825	0.176433	0.0209073	3.45853	1.44587	0.58417	0.105683	0.256446	0.0187019	0.239243	4.161	0.306111	0.868139	18.2063	0.0221424	0.0142029	0.026465	0.0748076	1.15846	2.58192	2.14357	0.026906	0.281234	0.248947	0.8572	0.0359041	0.664888	0.0986261	0.0514302	0.0135853	0.81468	0	0.200516	1.92206	0.268884
18083oA_19	16C CT55	C CT55	0.053	18.8679	0.127349	0.0646023	0.0306599	12.7428	0.0282849	1.17959	7.12967	0.0123742	1.14489	0.0500603	0.0320977	0.176341	0.0161076	3.49264	5.51274	0.631288	0.0952411	0.24817	0.0258471	0.361485	4.4016	0.31232	0.828232	8.97345	0.0207901	0.0139537	0.0329645	0.0383025	1.0647	2.61487	2.25114	0.0395199	0.577346	0.288533	0.887793	0.0519752	0.706769	0.0818493	0.0710796	0.0170441	1.07022	0.00730462	0.216048	1.97028	0.0406437
18083oA_30	28C CT55	C CT55	0.054	18.5185	0.122278	0.0537129	0.0535523	13.9671	0.0308768	2.0089	8.52005	0.0091916	1.30751	0.0603324	0.0291164	0.20197	0.0326716	8.64023	4.51831	0.765487	0.0891943	0.288554	0.0264613	0.575668	5.6034	0.348767	0.908414	8.6567	0.0162908	0.0185409	0.0405019	0.0402319	0.917864	2.78608	2.27387	0.0614729	0.959266	0.405199	0.670442	0.0652531	0.528325	0.062103	0.084244	0.0158408	1.03433	0.00810039	0.19936	1.91151	0.0430221
18083oA_42	40C CT55	C CT55	0.056	17.8571	0.0960854	0.0542827	0.0346121	12.4599	0.0173051	2.4369	8.34615	0.0093941	1.17249	0.0693291	0.0465881	0.181671	0.0352665	3.38042	2.9882	0.633397	0.0989737	0.22525	0.0281782	0.737708	5.39735	0.315998	0.936356	9.33337	0.0168019	0.0149642	0.0255529	0.0318536	0.780238	2.54234	1.99488	0.0632697	0.567677	0.35669	0.271106	0.0430549	0.302522	0.0417422	0.0544312	0.0171519	0.589817	0	0.269881	2.97105	0.0326412
18083oA_59	52C CT55	C CT55	0.054	18.5185	0.112274	0.0642558	0.0300267	14.4774	0.0171606	2.57923	9.07409	0.00972999	1.09257	0.0604892	0.0524047	0.182338	0.0119399	3.04819	4.79604	0.484167	0.0803397	0.195573	0.0248053	0.761654	4.33168	0.307475	0.843011	8.48972	0.0167529	0.0143464	0.0291555	0.0343387	0.709544	2.79384	2.13567	0.0680296	0.492775	0.412157	0.226302	0.0390592	0.328578	0.0414656	0.0553492	0.0166603	0.924277	0	0.249349	3.10141	0.0408177
18083oA_70	64C CT55	C CT55	0.053	18.8679	0.107631	0.0476595	0.0282812	14.6487	0.0237315	1.30329	6.54033	0.0115242	1.06166	0.0511983	0.0317657	0.182295	0.0170932	5.02657	6.47648	0.424708	0.0808043	0.214054	0.0292333	0.802215	4.18618	0.323314	0.810762	7.56763	0.0230176	0.013694	0.0307872	0.0329238	1.01637	2.71928	2.1417	0.0694412	0.558831	0.279124	0.243481	0.0479775	0.306901	0.04351	0.0858545	0.0139854	1.08872	0.00660419	0.243578	2.00729	0.0496286
18083oA_5	7C ZT19	C ZT19	0.058	17.2414	0.0648046	0.0527968	0.047558	10.3951	0.00778256	0.126867	0.411857	0.0142401	0.468414	0.005367	0.0077568	0.0890096	0.0114593	0.0252283	11.3876	0.273691	0.275912	0.0282485	0.0154568	0.0550758	0.512915	0.0873218	0.221458	0.525974	0.0300252	0.0192765	0.00870553	0.0880324	0.136002	1.28033	0.717229	0.0405073	0.639679	0.0892761	0.5886	0.0271826	1.84424	0.0994029	0.263831	0.011104	0.455352	0.0302917	0.0862558	0.836885	0.343691
18083oA_20	19C ZT19	C ZT19	0.052	19.2308	0.0864631	0.0694846	0.0449811	14.0457	0.0116769	0.133976	0.359486	0.0200827	0.395456	0.00828815	0.00485762	0.121057	0.0054441	0.0334565	16.7682	0.234987	0.225782	0.054342	0.0228652	0.108684	0.48987	0.0947274	0.224198	0.675366	0.0164313	0.012274	0.0107892	0.0395935	0.140755	1.32599	1.00142	0.0632506	0.896495	0.134519	0.4188	0.0442457	1.21562	0.0560248	0.200739	0.0128679	0.947472	0.0264286	0.128778	0.77524	0.0640424
18083oA_34	31C ZT19	C ZT19	0.056	17.8571	0.087103	0.0661986	0.0316529	12.4394	0.00536792	0.138578	0.344554	0.0160468	0.491659	0.00664175	0.00294077	0.1242	0.0152578	0.0644325	16.0234	0.163074	0.189313	0.0366381	0.0220606	0.183482	0.715949	0.0875621	0.23771	0.74248	0.0154521	0.0114676	0.0100099	0.0470367	0.124006	1.3938	0.943553	0.0619058	0.433826	0.195144	0.276486	0.0536452	0.703801	0.0373184	0.106513	0.0140916	0.42333	0.0102042	0.139264	0.821296	0.0724987
18083oA_38	43C ZT19	C ZT19	0.057	17.5439	0.0866999	0.0687179	0.0434212	11.7119	0.00692012	0.215281	0.538142	0.022663	0.678097	0.0109231	0.0146249	0.124733	0.0144418	0.0257561	13.9941	0.176797	0.230885	0.0451652	0.0216167	0.21396	0.541706	0.109188	0.256825	1.16776	0.0189491	0.0127861	0.00754286	0.0373464	0.148742	1.35404	0.968062	0.0829715	0.619987	0.153801	0.241556	0.0543638	0.829715	0.0409338	0.18526	0.0142579	0.626518	0.0241004	0.189216	0.7943	0.0610788
18083oA_57	55C ZT19	C ZT19	0.055	18.1818	0.092887	0.0864767	0.0513368	11.625	0.016211	0.218043	0.703848	0.0234612	0.881535	0.0178827	0.0198497	0.136792	0.0109362	0.0535157	14.6544	0.177669	0.185557	0.0672308	0.0219621	0.427319	1.00398	0.161443	0.338216	1.70963	0.0190935	0.0156872	0.0114741	0.0451791	0.225089	1.76351	1.21876	0.108645	1.13745	0.222399	0.216125	0.0637348	0.387429	0.0386353	0.156603	0.0176593	1.02307	0.0196314	0.201423	1.02791	0.0633762
18083oA_64	67C ZT19	C ZT19	0.054	18.5185	0.0714527	0.0620396	0.0724914	13.418	0.0108401	0.137401	0.398694	0.0170925	0.42938	0.00541433	0.00987583	0.106329	0.0291546	0.0406831	12.1802	0.123955	0.205988	0.0387776	0.0215325	0.218374	0.524974	0.101851	0.225424	0.937522	0.0216278	0.0122907	0.010004	0.0553557	0.155873	1.18124	0.821189	0.123193	1.4423	0.119763	0.242098	0.0406831	0.331086	0.0316318	0.195698	0.012386	0.543172	0.0332515	0.185504	0.593859	0.0725055
18083oA_12	10C ZT67	C ZT67	0.059	16.9492	0.0881082	0.0456234	0.0339617	12.562	0.0438162	3.22588	6.58997	0.00862046	2.93549	0.0751667	0.0628502	0.160521	0.0144629	1.80164	3.6998	0.745426	0.141097	0.599536	0.0208534	0.338364	3.05133	0.424636	0.895604	16.9236	0.0338868	0.0174059	0.0195921	0.0813115	1.44149	1.44006	1.69468	0.0367458	0.382677	0.242505	0.831783	0.107883	0.651754	0.0947654	0.0648306	0.0169855	0.870042	0.00454067	0.182467	1.7368	0.321462
18083oA_21	22C ZT67	C ZT67	0.054	18.5185	0.0841931	0.0750127	0.0344329	12.3537	0.0473799	2.05648	4.56334	0.0098483	2.62569	0.0543052	0.0418005	0.171162	0.010886	1.21097	4.15261	0.55081	0.119357	0.5269	0.0255626	0.369442	2.57288	0.319386	0.722361	8.01042	0.0191476	0.0133159	0.0249794	0.0402392	0.977015	1.67984	1.71882	0.03917	0.564515	0.226078	0.556836	0.122078	0.530982	0.0789232	0.0728971	0.0206056	0.760462	0	0.215387	1.74613	0.113525
18083oA_27	34C ZT67	C ZT67	0.056	17.8571	0.0961288	0.0374503	0.0523369	12.3002	0.0353632	1.92196	4.02545	0.00582531	2.11115	0.0312231	0.0222507	0.167324	0.0253852	3.58377	9.861	0.348841	0.115553	0.397246	0.026477	0.427909	3.15977	0.264861	0.66975	4.68443	0.0162865	0.0147398	0.0323911	0.039579	0.725252	1.18846	1.50637	0.046676	0.678667	0.273596	0.471036	0.147216	0.494783	0.066238	0.0952627	0.0180153	0.66693	0.00900764	0.178424	1.14261	0.101268
18083oA_45	46C ZT67	C ZT67	0.057	17.5439	0.0868219	0.0778311	0.036775	13.4129	0.0227621	2.27303	5.4143	0.00775626	2.65173	0.0741239	0.0716991	0.181189	0.0390007	1.22747	3.65217	0.454868	0.123404	0.163837	0.0289768	0.695948	2.31022	0.380404	0.673457	5.55891	0.0200479	0.0109505	0.0206375	0.0337781	0.544915	1.98668	1.8519	0.0544157	0.506251	0.311921	0.244112	0.104198	0.279828	0.0493616	0.071768	0.0197952	0.871072	0.00505409	0.287578	2.56924	0.113212
18083oA_55	58C ZT67	C ZT67	0.055	18.1818	0.0849641	0.0579537	0.0495578	13.8505	0.0492641	2.85951	6.61519	0.0121423	2.95654	0.0760367	0.0733012	0.191984	0.0276211	1.23886	4.05811	0.589491	0.119479	0.399869	0.026349	0.944386	2.6846	0.436213	0.794378	7.15585	0.019262	0.0137197	0.0233507	0.0419767	0.731685	1.49608	1.51988	0.0658726	0.682076	0.318914	0.226693	0.121478	0.260038	0.0478825	0.0736864	0.0208975	0.777478	0.00608753	0.302832	2.54713	0.133926
18083oA_73	70C ZT67	C ZT67	0.056	17.8571	0.0938467	0.0754354	0.0321661	12.8902	0.0415638	1.75921	3.6243	0.00239284	2.54288	0.0489333	0.0445675	0.177174	0.0202317	2.27341	6.82425	0.203495	0.105971	0.404928	0.0321153	0.764481	2.72459	0.289725	0.727357	6.97354	0.0266154	0.0109997	0.0243566	0.0373205	0.846979	1.31574	1.15978	0.0518559	0.492631	0.245039	0.23011	0.131604	0.187978	0.0406597	0.0704179	0.0191513	0.693769	0.00775874	0.316439	1.5598	0.104596
18083oA_2	1C ZT7	C ZT7	0.056	17.8571	0.0773603	0.0519766	0.0540314	9.36627	0.0200674	1.28985	3.76725	0.0120679	0.663398	0.00510857	0.00406129	0.0914158	0.0277742	1.65753	11.6883	0.377987	0.399875	0.185683	0.0350397	0.076609	2.37819	0.164622	0.511064	1.44775	0.0263947	0.0257509	0.0168301	0.105395	0.527894	1.49852	0.937058	0.0207847	0.379366	0.117535	1.01036	0.0351316	1.56281	0.174738	0.214836	0.0120478	0.435191	0.034028	0.0989571	0.668604	0.304413
18083oA_18	13C ZT7	C ZT7	0.058	17.2414	0.080546	0.0997071	0.0409894	12.7282	0.0165045	2.39173	9.85443	0.0120066	0.644126	0.00844177	0.0121675	0.123892	0.0212585	1.49995	13.6576	0.451918	0.223302	0.09122	0.0251792	0.154473	3.49023	0.194812	0.504367	1.79121	0.0290127	0.00967089	0.0193418	0.0484416	0.49034	2.26368	1.32509	0.0544532	0.498617	0.166932	0.465074	0.0480931	1.39879	0.0636013	0.215112	0.0144628	0.870467	0.0215199	0.136699	0.656052	0.0215199
18083oA_37	25C ZT7	C ZT7	0.055	18.1818	0.0941343	0.06311	0.0635541	14.0501	0.0405971	4.69914	10.9876	0.0140376	0.760643	0.00544813	0.0081271	0.121308	0.0164424	2.91806	14.924	0.24152	0.150539	0.167804	0.0278607	0.382742	2.88774	0.192284	0.490805	2.18684	0.0146154	0.0141587	0.0275866	0.0441204	0.761282	2.16126	1.24651	0.0861397	1.35467	0.221881	0.384843	0.0649474	0.778272	0.0347117	0.229645	0.0138847	0.560045	0.0266732	0.15876	0.516108	0.0195481
18083oA_47	37C ZT7	C ZT7	0.057	17.5439	0.083889	0.075132	0.0445839	14.9737	0.0248224	1.89668	5.42986	0.0170822	0.933421	0.00751091	0.0212347	0.126433	0.0324566	0.317169	16.5323	0.208401	0.168374	0.107724	0.0301072	0.406708	2.91074	0.155496	0.455871	1.80373	0.0186212	0.0127912	0	0.0403749	0.403314	1.55887	1.27181	0.109465	0.681327	0.180991	0.268354	0.0479452	0.841434	0.0374164	0.280536	0.0209706	0.933235	0.0392437	0.183775	0.685678	0.0154887
18083oA_50	49C ZT7	C ZT7	0.054	18.5185	0.0894664	0.0573103	0.0487166	11.7478	0.034672	7.94022	18.4774	0.0101291	1.71179	0.0172683	0.0251296	0.141291	0.0121079	2.32529	9.78119	0.286586	0.192678	0.168843	0.027076	0.596434	2.64439	0.257412	0.548574	4.15302	0.0219277	0.0121079	0.0207837	0.0510058	0.803699	1.76928	1.31747	0.0828487	0.665935	0.25665	0.241682	0.0542473	0.442082	0.0374678	0.137191	0.0195443	0.909714	0.0218324	0.230622	0.648203	0.0120126
18083oA_66	61C ZT7	C ZT7	0.054	18.5185	0.0873005	0.0600801	0.0454426	14.5183	0.0220078	3.0342	8.24152	0.0149276	0.692925	0.0103152	0.0114287	0.120537	0.0201826	2.05313	11.6674	0.150858	0.135976	0.0942162	0.0252979	0.451457	2.42386	0.203221	0.467175	1.81773	0.0221357	0.0141371	0.0238098	0.0403651	0.494333	1.71682	1.1279	0.106679	0.938535	0.166948	0.238749	0.0443644	0.437041	0.0373889	0.266093	0.0149742	0.856224	0.0348777	0.189456	0.618219	0.0113469
18083oA_4	5T CT55	T CT55	0.057	17.5439	0.0764337	0.0925833	0.039371	10.9527	0.0164548	0.940155	1.81108	0.00784926	1.30899	0.0322285	0.0334466	0.15052	0.0213503	1.39658	4.19346	0.480292	0.114491	0.185125	0.024108	0.159593	3.7564	0.308512	0.697887	5.01189	0.0200159	0.0223288	0.0261541	0.039498	0.724042	2.8677	2.01778	0.0203717	0.242059	0.165287	1.13059	0.0728579	0.939502	0.376032	0.0996347	0.0161906	0.80286	0.00640509	0.15906	1.8025	0.460277
18083oA_15	17T CT55	T CT55	0.057	17.5439	0.100666	0.092316	0.0688836	13.2833	0.0235393	0.815149	2.10984	0.010787	1.24039	0.0192508	0.0419209	0.161763	0.0161763	1.35131	4.26882	0.433325	0.135555	0.210472	0.0252133	0.365638	5.6917	0.289185	0.806012	1.82331	0.0185259	0.0306355	0.0255748	0.0324429	0.644792	1.61483	1.57777	0.0675969	0.543396	0.17333	0.872705	0.102118	1.62323	0.189235	0.309699	0.0149111	1.97631	0.0199718	0.152545	1.70348	0.491705
18083oA_35	29T CT55	T CT55	0.056	17.8571	0.11869	0.0608167	0.0537051	16.8053	0.0479529	3.40456	9.16978	0.00743082	2.17829	0.0390747	0.0635021	0.189669	0.0180888	3.40606	5.72002	0.437644	0.097908	1.07716	0.0472417	0.859395	5.21081	0.440366	1.01385	5.32804	0.0258161	0.0277479	0.0349483	0.0410072	1.16357	2.77725	2.67601	0.0703357	0.722587	0.263605	0.434132	0.127236	0.604132	0.117665	0.0751652	0.0192304	2.03596	0.00641012	0.289421	2.51654	0.418941
18083oA_49	41T CT55	T CT55	0.057	17.5439	0.0903108	0.0729603	0.0336684	13.0347	0.02322	1.06507	2.35051	0.0108947	1.65271	0.0428748	0.0459432	0.172411	0.0164614	0.812758	6.25497	0.275944	0.0885447	0.184974	0.0253851	0.813884	4.32344	0.418811	0.928853	5.13577	0.0231325	0.0279843	0.0220062	0.0427995	0.889	2.99934	2.27357	0.0607337	0.355912	0.194764	0.227773	0.0803141	0.379218	0.0746825	0.159762	0.0178476	1.53957	0.0133424	0.25905	2.56451	0.324115
18083oA_51	53T CT55	T CT55	0.054	18.5185	0.0938649	0.0838759	0.0433756	12.2973	0.0224484	1.12369	2.01634	0.0133214	1.39622	0.0268378	0.0386919	0.170435	0.032082	0.924462	8.1403	0.253147	0.101459	0.141361	0.0260666	0.609658	3.97014	0.271293	0.569355	2.86833	0.0157402	0.0187479	0.0256656	0.0322825	0.579681	2.24574	1.82917	0.0804054	0.736382	0.294853	0.26999	0.100657	0.437017	0.0746908	0.190687	0.0184471	1.15265	0.0196502	0.251041	2.14939	0.101459
18083oA_65	65T CT55	T CT55	0.051	19.6078	0.0879228	0.0566066	0.0380122	13.0246	0.0221935	0.976061	1.73657	0.012743	1.22093	0.03058	0.0288991	0.170305	0.0151498	1.68393	12.9094	0.218889	0.0777344	0.142095	0.0298818	0.685713	4.25878	0.338103	0.59774	2.94576	0.020165	0.0149409	0.0304042	0.0313445	0.633577	2.77545	2.01671	0.0674952	0.475496	0.257338	0.252323	0.105526	0.3497	0.0693758	0.150349	0.0190157	1.43276	0.0132692	0.295683	1.96018	0.14314
18083oA_11	8T ZT19	T ZT19	0.058	17.2414	0.086832	0.0622506	0.0320037	8.84824	0.0101509	0.0607361	0.412563	0.0194207	0.28825	0.0100429	0.0055665	0.0966448	0.0129048	0.0197811	8.02783	0.226635	0.173226	0.0293891	0.0127164	0.070741	0.41691	0.062075	0.145532	0.205253	0.0172378	0.0166726	0.00706468	0.0533148	0.0959855	1.03276	0.71504	0.0420113	0.411918	0.0728133	0.389688	0.0231722	1.25874	0.12415	0.264784	0.00979636	0.353234	0.02694	0.112941	0.921046	0.552552
18083oA_16	20T ZT19	T ZT19	0.058	17.2414	0.131229	0.112315	0.0657216	15.3627	0.00844697	0.121784	0.612734	0.0309218	0.415986	0.00396608	0.0251359	0.196382	0.0757114	0.0375637	10.73	0.357342	0.207282	0.0864161	0.0309463	0.15298	0.692885	0.114443	0.299147	0.310241	0.0219933	0.030557	0.0103154	0.0616979	0.164268	1.69446	1.22695	0.0690939	0.652597	0.115416	0.662134	0.0422349	1.42703	0.193658	0.314134	0.0175168	0.778134	0.0350335	0.176919	1.16759	0.425268
18083oA_28	32T ZT19	T ZT19	0.053	18.8679	0.097941	0.0836701	0.0813433	14.8206	0.0117905	0.158232	0.885688	0.0257487	0.471065	0.00906934	0.0142858	0.134858	0.012867	0.0375207	11.2523	0.260091	0.223258	0.232785	0.0245554	0.243	0.561631	0.103624	0.27119	0.266966	0.0220016	0.0276985	0.0118848	0.0507806	0.204301	1.62684	1.18907	0.138689	1.20538	0.106178	0.314702	0.0517628	1.38944	0.115509	0.39878	0.0165995	0.642664	0.0503877	0.149984	0.924265	0.28995
18083oA_44	44T ZT19	T ZT19	0.055	18.1818	0.145373	0.136115	0.0813822	15.0691	0.01347	0.116053	0.729397	0.049695	0.589696	0.00877334	0.0229402	0.187713	0.0277027	0.0585534	11.9062	0.244197	0.229267	0.0974991	0.024015	0.380552	1.07555	0.140132	0.353029	0.481919	0.0228457	0.0541462	0.0116927	0.06395	0.261287	1.66522	1.28386	0.189601	1.01151	0.117107	0.247525	0.0741137	1.15982	0.0940812	0.517896	0.0178988	0.855365	0.065659	0.179618	1.17682	0.22441
18083oA_60	56T ZT19	T ZT19	0.053	18.8679	0.0963234	0.087375	0.0570547	15.1115	0.0108671	0.31791	0.636497	0.026382	0.624347	0.0161858	0.014995	0.16972	0.0224447	0.0318047	15.2024	0.162462	0.160552	0.0689579	0.0306586	0.412888	0.774391	0.132472	0.244027	0.705242	0.0165231	0.019675	0.0131803	0.0458446	0.198182	1.73923	1.45174	0.148613	0.855574	0.243454	0.265803	0.0694354	0.997693	0.069913	0.269528	0.0183378	0.982411	0.039732	0.250904	1.46005	0.0880598
18083oA_72	68T ZT19	T ZT19	0.054	18.5185	0.0978207	0.0923133	0.0894427	12.8782	0.0128803	0.16022	0.630281	0.0277558	0.394825	0.00704327	0.00730623	0.148579	0.0241721	0.0458243	14.0303	0.126274	0.140926	0.0461976	0.026412	0.318344	0.546812	0.0877288	0.210363	0.359968	0.0214656	0.0182924	0.00970617	0.0423712	0.1217	1.30063	1.00254	0.170698	1.39162	0.181991	0.219975	0.06393	0.683445	0.0581437	0.314984	0.0148392	0.496881	0.046291	0.229402	0.931046	0.0845557
18083oA_7	11T ZT67	T ZT67	0.059	16.9492	0.0783119	0.0759009	0.0401082	10.6848	0.0266306	0.484067	1.09528	0.007462	1.38371	0.02571	0.0337686	0.135739	0.0142557	0.565799	6.09389	0.435107	0.135827	0.370736	0.0185943	0.16363	3.53496	0.221892	0.704017	3.5578	0.0183287	0.0185943	0.0161151	0.0363032	0.519756	1.38156	1.43415	0.0262092	0.235971	0.138749	1.0551	0.0675594	1.04562	0.250404	0.135296	0.0160265	0.954863	0.00664083	0.156901	1.65587	0.416956
18083oA_17	23T ZT67	T ZT67	0.051	19.6078	0.102539	0.0660066	0.0619834	15.1553	0.0283014	0.562451	1.08499	0.0104071	1.32621	0.00975916	0.0219143	0.159107	0.0100801	0.918079	12.1517	0.436804	0.143098	0.231941	0.0238167	0.26228	4.91019	0.218303	0.511911	1.65106	0.0142307	0.0189743	0.0302403	0.0310309	0.42959	1.26456	1.32178	0.0628524	0.940018	0.207729	0.777353	0.116712	2.04804	0.158811	0.384625	0.0176896	1.95702	0.031525	0.244393	1.52723	0.125309
18083oA_32	35T ZT67	T ZT67	0.055	18.1818	0.111737	0.0773262	0.0428276	12.1252	0.0380154	0.69249	1.31416	0.00321149	2.01872	0.0350188	0.0350784	0.16867	0.0177495	0.3697	7.9111	0.343517	0.0887477	0.301742	0.0266733	0.495026	3.00497	0.369504	0.78451	5.71466	0.023143	0.0239276	0.0203973	0.0442267	0.976911	2.39923	2.18613	0.038441	0.310372	0.180731	0.36264	0.0886496	0.316942	0.0949257	0.0489338	0.0202992	1.55343	0	0.20054	2.2538	0.353716
18083oA_40	47T ZT67	T ZT67	0.055	18.1818	0.0940445	0.0867128	0.055801	13.7157	0.0481713	0.913957	2.01312	0.00778979	2.61928	0.0598352	0.0697924	0.19075	0.0131455	0.419351	7.50488	0.394365	0.102554	0.551552	0.0334698	0.913753	3.93899	0.545958	1.16249	9.60182	0.0255452	0.0297406	0.0246129	0.0429793	1.22663	2.12295	2.25217	0.0543534	0.34486	0.211727	0.27186	0.107215	0.349149	0.0930441	0.0846534	0.0219092	1.46568	0.00643291	0.249392	3.13973	0.282209
18083oA_58	59T ZT67	T ZT67	0.054	18.5185	0.0927839	0.0797594	0.0493869	11.9708	0.0359539	1.5305	2.61338	0.0090515	2.30878	0.0479726	0.0647001	0.177965	0.027736	0.302256	8.25331	0.404113	0.109051	0.373063	0.0299132	0.867578	3.84887	0.356214	0.845617	5.9852	0.0190271	0.0154299	0.0190271	0.0337944	0.933369	2.05862	1.84885	0.0628557	0.429103	0.247163	0.237223	0.0871838	0.391333	0.0643702	0.139627	0.0205417	1.19814	0.0114541	0.328951	3.22656	0.0915383
18083oA_63	71T ZT67	T ZT67	0.054	18.5185	0.109908	0.0779744	0.0739243	13.7564	0.0294758	0.852708	1.75121	0.00952645	1.62992	0.025207	0.0286479	0.174751	0.0238251	1.00803	11.6821	0.238251	0.0937054	0.233566	0.0301054	0.868669	3.48754	0.309926	0.583765	3.51216	0.0206351	0.0142552	0.023526	0.0292082	0.57569	1.38784	1.47566	0.0659925	0.322187	0.220806	0.246226	0.122814	0.463842	0.065195	0.185118	0.0214326	1.16554	0.0194389	0.266662	2.22999	0.114939
18083oA_8	2T ZT7	T ZT7	0.055	18.1818	0.0624177	0.0622796	0.0340593	11.5231	0.0178832	1.57515	4.86312	0.0162968	0.760606	0.004582	0.00459883	0.083216	0.0128775	0.713629	7.65412	0.276379	0.211503	0.0694605	0.0120971	0.102532	2.35688	0.135214	0.40291	0.607097	0.0195114	0.0203894	0.0176578	0.0618511	0.283793	1.33048	1.0023	0.0415592	0.449152	0.102045	0.775675	0.0541441	1.793	0.175798	0.397642	0.0118044	0.522027	0.0357058	0.109069	0.721141	0.406715
18083oA_14	14T ZT7	T ZT7	0.057	17.5439	0.0790324	0.053663	0.0604001	11.1953	0.01737	2.69503	7.97815	0.0188528	0.786217	0.0068646	0.0084022	0.100809	0.0220574	1.36862	16.9165	0.302515	0.201706	0.0689184	0.0199314	0.115779	2.43934	0.198074	0.350793	0.998608	0.0259551	0.0154136	0.0174511	0.0380912	0.373205	1.99872	1.21608	0.0508473	0.744992	0.183901	0.684844	0.0761823	1.81181	0.147315	0.331305	0.0129333	0.960783	0.032156	0.163083	0.606624	0.0363195
18083oA_31	26T ZT7	T ZT7	0.053	18.8679	0.106539	0.122424	0.0915786	15.3183	0.0210141	3.99926	9.17577	0.0229716	0.805054	0.00641767	0.0291697	0.127397	0.0249436	0.865174	6.9092	0.288699	0.258397	1.38077	0.0331658	0.26819	2.04316	0.245648	0.684009	0.736945	0.021433	0.0505339	0.0169986	0.0486862	0.64373	2.67026	1.69607	0.145782	2.25269	0.157699	0.393462	0.0772328	1.25346	0.111507	0.377665	0.0181072	1.49495	0.0489634	0.214423	0.790066	0.280108
18083oA_41	38T ZT7	T ZT7	0.055	18.1818	0.0884344	0.0795383	0.0428839	13.8925	0.026758	1.20566	2.74201	0.0318103	0.894122	0.0059496	0.0161314	0.112646	0.0238835	0.146687	8.31906	0.176885	0.189147	0.157302	0.0193081	0.390464	1.96897	0.110816	0.406935	0.864748	0.0231515	0.041636	0.012262	0.0515189	0.282759	1.32421	1.12417	0.167551	0.908489	0.125457	0.244875	0.0646045	1.24332	0.0959916	0.557831	0.0134516	0.763449	0.0603951	0.167551	0.837571	0.305453
18083oA_53	50T ZT7	T ZT7	0.052	19.2308	0.0670115	0.0628477	0.0795311	13.5342	0.0297032	6.04436	14.7377	0.0188395	1.57611	0.0100623	0.0127263	0.120661	0.013418	1.32066	10.9678	0.194257	0.160813	0.137942	0.027141	0.505616	3.03939	0.253825	0.40183	1.73652	0.0190089	0.0218551	0.016061	0.0471664	0.539873	1.64656	1.32778	0.113952	0.757306	0.236544	0.313698	0.0920965	0.838119	0.0704447	0.392884	0.0162643	1.30663	0.0550953	0.416671	0.76371	0.0358831
18083oA_69	62T ZT7	T ZT7	0.052	19.2308	0.0832737	0.0795307	0.0560354	14.3611	0.0230562	2.62391	6.28128	0.0270607	0.824558	0.00835415	0.00243289	0.114483	0.0154884	1.02261	11.2426	0.12484	0.17709	0.0725901	0.0251919	0.402604	2.79929	0.181662	0.388609	0.770686	0.0223928	0.0170745	0.0193138	0.0501972	0.304636	1.39386	1.05909	0.14658	1.04873	0.165987	0.241003	0.110471	0.79905	0.0659655	0.534069	0.0159549	0.647339	0.0661521	0.244921	0.618788	0.0302303
18083oA_10	6t12 CT55	t12 CT55	0.056	17.8571	0.0951867	0.0997521	0.0205692	12.5075	0.0155773	2.51073	4.29653	0.0116493	1.47678	0.04665	0.0274088	0.16301	0.0164295	2.66856	2.8211	0.516658	0.114456	0.2648	0.0192749	0.208536	3.57879	0.267829	0.804771	14.9267	0.0346947	0.0128499	0.0257916	0.0758144	0.827534	2.27526	1.59752	0.0359797	0.264157	0.22983	0.753555	0.0519503	0.91629	0.0915097	0.0682881	0.013217	0.548875	0.00477282	0.192749	1.33731	0.278935
18083oA_23	18t12 CT55	t12 CT55	0.054	18.5185	0.0876001	0.0462749	0.0232896	11.8001	0.0212558	2.69598	3.93274	0.0106892	1.59129	0.0343783	0.0298716	0.153982	0.019344	2.67583	2.49779	0.355796	0.0762213	0.203546	0.0224237	0.397852	3.33767	0.239058	0.798399	13.1807	0.0179967	0.0139547	0.026562	0.0435963	0.769623	2.00533	1.69573	0.0469646	0.455596	0.212688	0.36465	0.0607268	0.391019	0.0608231	0.063614	0.0151095	0.929669	0	0.199888	1.34629	0.228471
18083oA_29	30t12 CT55	t12 CT55	0.056	17.8571	0.102248	0.0362528	0.0289145	13.1392	0.0314934	3.43521	6.0472	0.0087267	1.99341	0.046917	0.0259072	0.164754	0.0238229	6.27643	1.7197	0.400365	0.0794971	0.329594	0.0244338	0.630479	4.83195	0.328896	0.924906	15.3168	0.0219904	0.0163183	0.0326366	0.0513982	0.893055	1.93873	1.79649	0.0469478	0.672191	0.23692	0.342509	0.0893578	0.335354	0.0575067	0.0709452	0.0150966	1.28653	0	0.180985	1.48959	0.215366
18083oA_43	42t12 CT55	t12 CT55	0.057	17.5439	0.0872281	0.0439906	0.0386733	13.5339	0.0156141	3.91236	6.94046	0.0149613	1.40838	0.0424918	0.0386937	0.16986	0.0235916	2.9692	2.74727	0.342207	0.0766085	0.162225	0.025479	0.589362	4.10915	0.239005	0.645124	7.37638	0.0175865	0.0151844	0.0298541	0.0354303	0.506663	2.34192	1.94601	0.0806405	1.18327	0.362968	0.299742	0.0580783	0.329082	0.0461538	0.150129	0.0182728	0.829739	0.0124392	0.29897	1.63125	0.0534458
18083oA_54	54t12 CT55	t12 CT55	0.055	18.1818	0.103587	0.0468168	0.0386053	13.058	0.0180567	4.4395	6.90004	0.0108087	1.67661	0.0449401	0.0458517	0.193599	0.0173463	3.07029	1.48167	0.307265	0.0638936	0.147749	0.0251913	0.761145	2.77462	0.277105	0.646258	9.14132	0.0174335	0.0174335	0.0284165	0.0371333	0.482384	2.18154	1.71606	0.071913	0.917871	0.374732	0.216524	0.0593609	0.172591	0.0426248	0.0778404	0.0165618	0.827566	0.00557871	0.302209	1.9325	0.0597096
18083oA_71	66t12 CT55	t12 CT55	0.055	18.1818	0.0874663	0.0455046	0.0338548	11.829	0.0224553	2.41768	3.31724	0.0106524	0.979695	0.0197184	0.0189576	0.158454	0.0425054	6.78617	6.77827	0.155057	0.0582957	0.178651	0.0321315	0.68183	4.88004	0.264488	0.682656	5.87795	0.0226756	0.00991486	0.0358954	0.0358036	0.583967	2.24452	1.60933	0.0603154	0.705791	0.255858	0.216107	0.0665581	0.187372	0.0386496	0.0775746	0.016892	0.662276	0.0066099	0.241996	1.14755	0.060958
18083oA_6	9t12 ZT19	t12 ZT19	0.053	18.8679	0.0699551	0.0511313	0.0304478	9.35261	0.0111341	0.110733	0.282659	0.00985666	0.384656	0.00679878	0.00542884	0.10443	0.023812	0.0620525	5.73617	0.272022	0.193523	0.0300677	0.0185653	0.0776917	0.994454	0.129957	0.272224	1.2014	0.0247201	0.00998894	0.0111997	0.0882861	0.201393	1.5046	0.793263	0.0312785	0.453134	0.108466	0.566544	0.0261327	1.26405	0.0700235	0.114721	0.0111997	0.418425	0.0127132	0.11906	0.720515	0.220866
18083oA_24	21t12 ZT19	t12 ZT19	0.057	17.5439	0.0614395	0.0572255	0.0340051	12.7932	0.011339	0.184363	0.333142	0.0179666	0.451425	0.0107632	0.00522324	0.109718	0.0316477	0.0463315	8.88151	0.19773	0.160519	0.0396736	0.0197	0.185873	0.852755	0.123855	0.275982	1.00643	0.0167815	0.0112181	0.010306	0.0424097	0.196818	1.79307	1.03133	0.0683116	0.593645	0.127229	0.320764	0.0314653	0.875282	0.0420449	0.156597	0.0131333	0.689044	0.0188792	0.144376	0.828312	0.162343
18083oA_33	33t12 ZT19	t12 ZT19	0.055	18.1818	0.08218	0.0595427	0.0464732	12.5465	0.00546994	0.214124	0.332188	0.0160932	0.4138	0.00703756	0.00244948	0.110385	0.0291105	0.0492339	11.0742	0.192051	0.15073	0.0390745	0.0188534	0.194884	0.898518	0.0888945	0.259943	0.768888	0.0127969	0.01182	0.0123085	0.0459125	0.138226	1.52498	1.00402	0.0935834	1.20135	0.15366	0.301557	0.0369254	0.78569	0.0377069	0.187069	0.0142622	0.482082	0.0222725	0.14946	0.775824	0.0617377
18083oA_39	45t12 ZT19	t12 ZT19	0.056	17.8571	0.0659868	0.0595534	0.053119	11.6908	0.00975272	0.36994	0.580138	0.0211091	0.586955	0.00831652	0.0128215	0.117642	0.0197282	0.0323651	10.568	0.192918	0.154462	0.0414565	0.0198191	0.276013	0.615483	0.121369	0.246011	1.27997	0.0152734	0.00900041	0.012546	0.0417292	0.191554	1.67335	1.03132	0.10755	1.24324	0.169008	0.254557	0.0416383	0.792946	0.0366381	0.210646	0.015728	0.616665	0.0260921	0.184554	0.80431	0.071276
18083oA_52	57t12 ZT19	t12 ZT19	0.059	16.9492	0.0741596	0.0696488	0.0489312	13.524	0.0157408	0.430742	0.697949	0.0190479	0.69593	0.0103977	0.0164026	0.118509	0.0160194	0.0535702	7.98652	0.14116	0.14383	0.0491778	0.0196367	0.495395	1.13014	0.1794	0.292914	1.67497	0.0149859	0.0103351	0.0124021	0.0398762	0.262081	1.70081	1.10008	0.110672	0.693226	0.194386	0.216089	0.0428906	0.528381	0.0310053	0.146069	0.0160194	0.795026	0.0173113	0.194472	1.03988	0.0715705
18083oA_68	69t12 ZT19	t12 ZT19	0.052	19.2308	0.0779721	0.055881	0.0360512	17.1464	0.0145748	0.228801	0.482504	0.018382	0.393277	0.00311979	0.00695917	0.107018	0.0311308	0.0517188	12.9674	0.0943869	0.145907	0.0491329	0.0282464	0.291615	0.672743	0.0950831	0.251234	0.777672	0.0199913	0.00934918	0.0125319	0.0408778	0.151775	1.48115	0.874446	0.147896	1.00086	0.137851	0.25014	0.0405794	0.579052	0.0310313	0.328713	0.0154162	0.455026	0.0483372	0.19136	0.712328	0.0762853
18083oA_13	12t12 ZT67	t12 ZT67	0.054	18.5185	0.101655	0.0494342	0.0365535	10.8122	0.0239755	1.61463	2.37938	0.0133199	1.41542	0.0437804	0.0453805	0.145627	0.0207512	2.77291	1.42704	0.441954	0.100528	0.349911	0.0180766	0.277328	3.71059	0.226603	0.715593	10.8588	0.0173388	0.0144797	0.0222268	0.0556132	0.866661	1.61712	1.51087	0.0332941	0.252334	0.233428	0.71218	0.0460215	0.649189	0.0730441	0.0707385	0.0126352	1.01432	0	0.193493	1.41532	0.344746
18083oA_25	24t12 ZT67	t12 ZT67	0.053	18.8679	0.0983292	0.038646	0.0393603	14.0983	0.0293449	2.98914	5.42146	0.00795925	1.64852	0.0460402	0.0339981	0.168779	0.0131356	4.86321	3.76322	0.567195	0.099604	0.363829	0.0243813	0.447462	4.90753	0.23285	0.716317	8.20958	0.0150257	0.0135136	0.0273108	0.0372334	0.577307	2.0158	1.93651	0.048479	0.428467	0.318185	0.700158	0.0590631	0.634385	0.0638827	0.105747	0.0206012	1.0844	0.00652057	0.208091	1.54963	0.044699
18083oA_26	36t12 ZT67	t12 ZT67	0.057	17.5439	0.11989	0.0327449	0.0456692	14.112	0.0290132	3.15286	6.90358	0.011228	1.67917	0.0397335	0.0185237	0.173852	0.0260284	8.43743	3.16111	0.605565	0.0771878	0.303904	0.0220793	0.548662	4.64841	0.226447	0.801048	9.31764	0.0144503	0.015258	0.0416455	0.0404787	0.578101	1.52877	1.546	0.0605834	0.77125	0.36	0.592641	0.0663276	0.660763	0.0581601	0.134899	0.0175019	0.499297	0.00969335	0.188482	1.52015	0.0514286
18083oA_46	48t12 ZT67	t12 ZT67	0.057	17.5439	0.107208	0.0504811	0.0387798	15.0689	0.0152656	3.77808	5.71566	0.01073	2.04767	0.0636311	0.052182	0.188709	0.0284087	2.92627	5.27532	0.681042	0.113976	0.321624	0.0267878	0.815663	5.04387	0.314714	0.837332	10.2321	0.0198776	0.0130527	0.0256788	0.0383902	0.629257	2.05089	1.95696	0.0755007	0.440378	0.369825	0.274618	0.0694435	0.505215	0.0445326	0.101179	0.0217544	0.798686	0.00836053	0.309595	2.55141	0.0458123
18083oA_61	60t12 ZT67	t12 ZT67	0.056	17.8571	0.108216	0.0550142	0.038974	13.67	0.0328075	5.43339	9.17445	0.00871261	2.00031	0.0710558	0.0507087	0.20534	0.0397884	4.07077	2.76766	0.555372	0.093862	0.258625	0.0264672	1.05036	4.93516	0.296222	0.833365	10.3068	0.0168268	0.0146358	0.0290087	0.0362828	0.578334	1.98618	1.73088	0.0846599	1.01303	0.397796	0.227074	0.0656421	0.323565	0.0446086	0.0933362	0.0203324	0.879025	0.00499546	0.32786	2.43603	0.0427681
18083oA_67	72t12 ZT67	t12 ZT67	0.059	16.9492	0.0883014	0.0358195	0.026065	12.4732	0.0706336	2.71547	4.24381	0.0116188	1.72039	0.0400818	0.0294695	0.147933	0.0287418	3.33736	3.88636	0.283028	0.0919407	0.563075	0.0265882	0.850575	3.94715	0.345647	0.705375	11.6679	0.0212043	0.0105193	0.0265054	0.0387642	0.846682	1.08498	1.23847	0.0566553	0.349954	0.282448	0.204009	0.0656009	0.320881	0.0371076	0.101549	0.0182225	0.784975	0.00670918	0.313758	1.74373	0.0392612
18083oA_3	3t12 ZT7	t12 ZT7	0.056	17.8571	0.0749213	0.0469149	0.0344493	10.4389	0.0201059	1.80429	3.37382	0.0144639	0.752616	0.00698931	0.00751671	0.0961391	0.0196627	1.44123	5.14349	0.351754	0.305149	0.087064	0.0203244	0.0834718	1.80774	0.117314	0.523235	1.90198	0.0221205	0.0123837	0.0164486	0.0800686	0.562749	1.73476	0.962903	0.0317628	0.492512	0.126578	0.756351	0.0256182	1.61187	0.0934922	0.205796	0.0146525	0.321881	0.0317628	0.116747	0.677511	0.301463
18083oA_22	15t12 ZT7	t12 ZT7	0.055	18.1818	0.0734252	0.0613755	0.0363811	12.6219	0.0255769	4.24812	8.88358	0.0167715	0.807809	0.00458722	0.0109667	0.109999	0.0184366	1.86715	10.8189	0.281425	0.1568	0.101402	0.0226913	0.188887	2.2256	0.18481	0.456396	2.30813	0.015423	0.0093956	0.0195003	0.0392665	0.615146	1.97653	1.27319	0.0629328	0.71052	0.194294	0.427677	0.0369619	1.16133	0.046978	0.225938	0.0158662	1.15451	0.026414	0.153698	0.564002	0.0162207
18083oA_36	27t12 ZT7	t12 ZT7	0.057	17.5439	0.077617	0.0477278	0.053209	13.3012	0.0198765	6.20469	12.4119	0.0117268	0.58129	0.00818576	0.00329614	0.109961	0.0131163	3.23909	9.69786	0.21543	0.115621	0.0788773	0.0222797	0.228187	2.02242	0.155598	0.449996	2.54348	0.0126671	0.00799553	0.0250646	0.0397082	0.578823	2.47493	1.29878	0.0929818	1.608	0.184077	0.328985	0.0384504	0.850761	0.0306346	0.25424	0.0142842	0.644584	0.0328805	0.161079	0.486829	0.0194049
18083oA_48	39t12 ZT7	t12 ZT7	0.057	17.5439	0.066491	0.056702	0.0288629	13.0918	0.025483	3.25335	6.22777	0.0147386	1.05545	0.0101522	0.0149	0.1157	0.00434962	0.877144	7.03211	0.156673	0.125095	0.0921249	0.0199212	0.386072	1.76864	0.144842	0.392335	2.37037	0.0179204	0.0103521	0.0152237	0.0352319	0.4648	1.63319	1.20545	0.0868183	0.637219	0.194428	0.226006	0.045236	0.476457	0.0305343	0.19147	0.0170505	0.721253	0.0272286	0.196864	0.589808	0.011135
18083oA_56	51t12 ZT7	t12 ZT7	0.059	16.9492	0.0756513	0.0938611	0.0318102	10.6981	0.0242204	7.55037	12.6695	0.017231	1.49093	0.0105282	0.0155726	0.131375	0.0146438	1.7016	5.00867	0.174303	0.126773	0.0894524	0.0224259	0.509603	1.89716	0.176562	0.437221	4.46024	0.0177399	0.00920465	0.0149785	0.0509603	0.708591	1.73558	1.18112	0.0840133	0.457471	0.249111	0.198235	0.0467764	0.348521	0.0312121	0.153634	0.0183256	0.862057	0.0243505	0.256726	0.626586	0.0154805
18083oA_62	63t12 ZT7	t12 ZT7	0.051	19.6078	0.0712252	0.0416084	0.0496156	16.8359	0.0263357	4.1097	6.8649	0.0152946	0.712632	0.00132246	0.00339567	0.104063	0.0183181	2.51027	13.0951	0.124622	0.143817	0.0899342	0.0252361	0.528303	2.1971	0.128812	0.46224	1.75377	0.021631	0.00808726	0.0259182	0.0479389	0.464287	1.59621	1.08213	0.136119	1.03449	0.16535	0.252654	0.053298	0.574975	0.030108	0.404266	0.0154925	0.550031	0.0556365	0.18591	0.481241	0.0104257
normalized by ribitol
			Tag_Mass	8.08_217	4.95_158	5.17_158	7.29_174	8.17_230	8.43_198	9.34_217	9.52_319	9.93_174	13.61_437	14.18_191	16.76_361	144	117	174	299	142	171	133	105	188	204	129	117	245	180	174	128	217	233	232	117	115	227	103	128	218	116	204	142	299	273	157	157	191	204
Rawname	name	condition	fw	ribitol	leucine	isoleucine	gaba	pyroglutamate	2-oxoglutarate	fructose	glucose	lysine	sucrose	trehalose	raffinose	Valine	Glycerol	Glycine	Phosphoric acid	Proline	Urea	Glyceric acid	Benzoic acid	Alanine	Serine	Succinic acid	Threonine	Fumaric acid	Nicotinic acid	Alanine, beta-	Homoserine	Erythritol	Malic acid	Aspartic acid	Threonic acid	Putrescine	Glutamine	Xylose	Glutamic acid	Phenylalanine	Asparagine	Glucose, 1,6-anhydro, beta-	Ornithine	Glycerol-3-phosphate	Citric acid	Arginine	Dehydroascorbic acid dimer	Inositol, myo-	Maltose
18083oA_9	4C CT55	C CT55	0.057	1	0.0062336	0.00331768	0.00181708	0.697616	0.0014144	0.0623626	0.288552	0.000602064	0.066742	0.00398359	0.0022448	0.0100567	0.00119172	0.197136	0.0824145	0.0332977	0.00602396	0.0146174	0.00106601	0.0136369	0.237177	0.0174484	0.0494839	1.03776	0.00126211	0.000809563	0.0015085	0.00426404	0.0660322	0.14717	0.122184	0.00153364	0.0160304	0.01419	0.0488604	0.00204654	0.0378986	0.00562169	0.00293152	0.000774365	0.0464368	0	0.0114294	0.109558	0.0153264
18083oA_19	16C CT55	C CT55	0.053	1	0.0067495	0.00342392	0.00162498	0.675368	0.0014991	0.0625181	0.377872	0.000655834	0.0606793	0.0026532	0.00170118	0.00934608	0.000853705	0.18511	0.292175	0.0334583	0.00504778	0.013153	0.0013699	0.0191587	0.233285	0.0165529	0.0438963	0.475593	0.00110187	0.000739546	0.00174712	0.00203003	0.0564289	0.138588	0.11931	0.00209455	0.0305994	0.0152922	0.047053	0.00275469	0.0374588	0.00433801	0.00376722	0.000903339	0.0567217	0.000387145	0.0114506	0.104425	0.00215412
18083oA_30	28C CT55	C CT55	0.054	1	0.006603	0.0029005	0.00289182	0.754223	0.00166735	0.108481	0.460083	0.000496347	0.0706056	0.00325795	0.00157229	0.0109064	0.00176426	0.466573	0.243989	0.0413363	0.00481649	0.0155819	0.00142891	0.031086	0.302584	0.0188334	0.0490543	0.467462	0.000879702	0.00100121	0.0021871	0.00217252	0.0495647	0.150449	0.122789	0.00331954	0.0518004	0.0218808	0.0362039	0.00352367	0.0285296	0.00335356	0.00454918	0.000855401	0.0558538	0.000437421	0.0107654	0.103222	0.00232319
18083oA_42	40C CT55	C CT55	0.056	1	0.00538078	0.00303983	0.00193828	0.697753	0.000969085	0.136466	0.467385	0.00052607	0.0656592	0.00388243	0.00260893	0.0101736	0.00197492	0.189304	0.167339	0.0354702	0.00554253	0.012614	0.00157798	0.0413117	0.302251	0.0176959	0.0524359	0.522669	0.000940906	0.000837995	0.00143096	0.0017838	0.0436933	0.142371	0.111713	0.0035431	0.0317899	0.0199747	0.0151819	0.00241107	0.0169412	0.00233756	0.00304814	0.000960509	0.0330297	0	0.0151133	0.166379	0.00182791
18083oA_59	52C CT55	C CT55	0.054	1	0.00606281	0.00346981	0.00162144	0.781778	0.000926671	0.139278	0.490001	0.00052542	0.058999	0.00326642	0.00282986	0.00984624	0.000644754	0.164602	0.258986	0.026145	0.00433834	0.010561	0.00133949	0.0411293	0.233911	0.0166037	0.0455226	0.458445	0.000904655	0.000774704	0.0015744	0.00185429	0.0383154	0.150867	0.115326	0.0036736	0.0266098	0.0222565	0.0122203	0.00210919	0.0177432	0.00223915	0.00298886	0.000899657	0.0499109	0	0.0134649	0.167476	0.00220416
18083oA_70	64C CT55	C CT55	0.053	1	0.00570446	0.00252595	0.0014989	0.776381	0.00125777	0.0690742	0.346637	0.000610784	0.0562677	0.00271351	0.00168358	0.00966164	0.00090594	0.266408	0.343253	0.0225095	0.00428263	0.0113448	0.00154936	0.0425174	0.221868	0.0171356	0.0429704	0.401084	0.00121993	0.000725781	0.00163172	0.00174496	0.0538674	0.144122	0.11351	0.00368038	0.0296181	0.0147936	0.0129045	0.00254281	0.0162657	0.00230603	0.00455029	0.000741224	0.0577022	0.000350022	0.0129096	0.106386	0.00263031
18083oA_5	7C ZT19	C ZT19	0.058	1	0.00375867	0.00306221	0.00275836	0.602918	0.000451389	0.00735829	0.0238877	0.000825927	0.027168	0.000311286	0.000449895	0.00516255	0.00066464	0.00146324	0.660482	0.0158741	0.0160029	0.00163842	0.000896492	0.0031944	0.0297491	0.00506466	0.0128446	0.0305065	0.00174146	0.00111804	0.000504921	0.00510588	0.0078881	0.0742594	0.0415993	0.00234943	0.0371014	0.00517801	0.0341388	0.00157659	0.106966	0.00576537	0.0153022	0.000644031	0.0264104	0.00175692	0.00500284	0.0485394	0.0199341
18083oA_20	19C ZT19	C ZT19	0.052	1	0.00449608	0.0036132	0.00233902	0.730375	0.0006072	0.00696678	0.0186933	0.0010443	0.0205637	0.000430984	0.000252596	0.00629497	0.000283093	0.00173974	0.871948	0.0122193	0.0117407	0.00282579	0.00118899	0.00565157	0.0254733	0.00492582	0.0116583	0.035119	0.000854427	0.000638247	0.00056104	0.00205886	0.00731925	0.0689512	0.0520737	0.00328903	0.0466178	0.00699498	0.0217776	0.00230078	0.0632122	0.00291329	0.0104384	0.00066913	0.0492685	0.00137429	0.00669644	0.0403125	0.00333021
18083oA_34	31C ZT19	C ZT19	0.056	1	0.00487777	0.00370712	0.00177256	0.696606	0.000300603	0.00776039	0.019295	0.000898621	0.0275329	0.000371938	0.000164683	0.00695521	0.000854435	0.00360822	0.89731	0.00913212	0.0106015	0.00205173	0.00123539	0.010275	0.0400932	0.00490348	0.0133118	0.0415789	0.00086532	0.000642187	0.000560553	0.00263406	0.00694433	0.0780529	0.0528389	0.00346672	0.0242943	0.0109281	0.0154832	0.00300413	0.0394129	0.00208983	0.00596472	0.000789128	0.0237065	0.000571438	0.00779876	0.0459926	0.00405993
18083oA_38	43C ZT19	C ZT19	0.057	1	0.00494189	0.00391692	0.00247501	0.667579	0.000394447	0.012271	0.0306741	0.00129179	0.0386516	0.000622618	0.000833618	0.00710979	0.000823184	0.0014681	0.797665	0.0100775	0.0131605	0.00257442	0.00123215	0.0121957	0.0308773	0.00622369	0.014639	0.0665626	0.0010801	0.000728806	0.000429943	0.00212874	0.00847827	0.0771801	0.0551795	0.00472938	0.0353392	0.00876665	0.0137687	0.00309874	0.0472938	0.00233323	0.0105598	0.000812698	0.0357115	0.00137372	0.0107853	0.0452751	0.00348149
18083oA_57	55C ZT19	C ZT19	0.055	1	0.00510878	0.00475622	0.00282352	0.639374	0.000891607	0.0119924	0.0387116	0.00129037	0.0484844	0.000983549	0.00109173	0.00752357	0.000601491	0.00294336	0.805993	0.00977177	0.0102056	0.00369769	0.00120791	0.0235025	0.0552189	0.00887939	0.0186019	0.0940298	0.00105014	0.000862795	0.000631073	0.00248485	0.0123799	0.0969929	0.0670318	0.00597547	0.06256	0.012232	0.0118868	0.00350541	0.0213086	0.00212494	0.00861316	0.00097126	0.056269	0.00107973	0.0110783	0.0565352	0.00348569
18083oA_64	67C ZT19	C ZT19	0.054	1	0.00385845	0.00335014	0.00391454	0.724571	0.000585365	0.00741966	0.0215295	0.000922997	0.0231865	0.000292374	0.000533295	0.00574175	0.00157435	0.00219689	0.657729	0.00669356	0.0111234	0.00209399	0.00116276	0.0117922	0.0283486	0.00549994	0.0121729	0.0506262	0.0011679	0.000663697	0.000540218	0.00298921	0.00841712	0.0637869	0.0443442	0.0066524	0.0778841	0.00646719	0.0130733	0.00219689	0.0178787	0.00170812	0.0105677	0.000668842	0.0293313	0.00179558	0.0100172	0.0320684	0.0039153
18083oA_12	10C ZT67	C ZT67	0.059	1	0.00519838	0.00269178	0.00200374	0.741157	0.00258515	0.190327	0.388808	0.000508607	0.173194	0.00443484	0.00370816	0.00947073	0.000853309	0.106296	0.218288	0.0439801	0.00832472	0.0353726	0.00123035	0.0199635	0.180028	0.0250535	0.0528406	0.998495	0.00199932	0.00102695	0.00115594	0.00479738	0.0850481	0.0849637	0.0999859	0.002168	0.022578	0.0143078	0.0490752	0.00636509	0.0384535	0.00559116	0.00382501	0.00100214	0.0513325	0.000267899	0.0107656	0.102471	0.0189663
18083oA_21	22C ZT67	C ZT67	0.054	1	0.00454643	0.00405068	0.00185938	0.667099	0.00255851	0.11105	0.24642	0.000531808	0.141787	0.00293248	0.00225723	0.00924277	0.000587842	0.0653922	0.224241	0.0297438	0.00644527	0.0284526	0.00138038	0.0199499	0.138935	0.0172469	0.0390075	0.432563	0.00103397	0.000719057	0.00134889	0.00217292	0.0527588	0.0907114	0.0928161	0.00211518	0.0304838	0.0122082	0.0300692	0.00659223	0.028673	0.00426185	0.00393644	0.0011127	0.041065	0	0.0116309	0.0942909	0.00613035
18083oA_27	34C ZT67	C ZT67	0.056	1	0.00538322	0.00209721	0.00293086	0.688811	0.00198034	0.10763	0.225425	0.000326217	0.118224	0.00174849	0.00124604	0.00937013	0.00142157	0.200691	0.552216	0.0195351	0.00647095	0.0222458	0.00148271	0.0239629	0.176947	0.0148322	0.037506	0.262328	0.000912047	0.000825428	0.0018139	0.00221643	0.0406141	0.0665539	0.0843567	0.00261385	0.0380053	0.0153214	0.026378	0.00824409	0.0277079	0.00370933	0.00533471	0.00100886	0.0373481	0.000504428	0.00999175	0.0639859	0.00567099
18083oA_45	46C ZT67	C ZT67	0.057	1	0.00494885	0.00443637	0.00209617	0.764537	0.00129744	0.129563	0.308615	0.000442107	0.151148	0.00422506	0.00408685	0.0103278	0.00222304	0.0699657	0.208174	0.0259275	0.00703402	0.00933869	0.00165168	0.039669	0.131683	0.021683	0.038387	0.316858	0.00114273	0.00062418	0.00117634	0.00192535	0.0310601	0.113241	0.105558	0.00310169	0.0288563	0.0177795	0.0139144	0.00593931	0.0159502	0.00281361	0.00409078	0.00112832	0.0496511	0.000288083	0.0163919	0.146447	0.00645306
18083oA_55	58C ZT67	C ZT67	0.055	1	0.00467303	0.00318745	0.00272568	0.761777	0.00270953	0.157273	0.363835	0.000667825	0.16261	0.00418202	0.00403157	0.0105591	0.00151916	0.0681372	0.223196	0.032422	0.00657136	0.0219928	0.0014492	0.0519412	0.147653	0.0239917	0.0436908	0.393572	0.00105941	0.000754582	0.00128429	0.00230872	0.0402427	0.0822844	0.0835937	0.00362299	0.0375142	0.0175403	0.0124681	0.0066813	0.0143021	0.00263354	0.00405275	0.00114936	0.0427613	0.000334814	0.0166558	0.140092	0.00736592
18083oA_73	70C ZT67	C ZT67	0.056	1	0.00525542	0.00422438	0.0018013	0.721854	0.00232757	0.0985156	0.202961	0.000133999	0.142401	0.00274027	0.00249578	0.00992176	0.00113297	0.127311	0.382158	0.0113957	0.00593436	0.022676	0.00179846	0.042811	0.152577	0.0162246	0.040732	0.390518	0.00149046	0.000615985	0.00136397	0.00208995	0.0474308	0.0736817	0.0649479	0.00290393	0.0275873	0.0137222	0.0128862	0.00736982	0.0105267	0.00227694	0.0039434	0.00107247	0.0388511	0.000434489	0.0177206	0.0873489	0.00585736
18083oA_2	1C ZT7	C ZT7	0.056	1	0.00433218	0.00291069	0.00302576	0.524511	0.00112377	0.0722314	0.210966	0.000675802	0.0371503	0.00028608	0.000227432	0.00511928	0.00155536	0.0928218	0.654547	0.0211673	0.022393	0.0103982	0.00196222	0.0042901	0.133179	0.00921883	0.0286196	0.0810742	0.0014781	0.00144205	0.000942484	0.00590211	0.0295621	0.0839171	0.0524752	0.00116394	0.0212445	0.00658194	0.0565799	0.00196737	0.0875171	0.00978535	0.0120308	0.000674674	0.0243707	0.00190557	0.0055416	0.0374418	0.0170471
18083oA_18	13C ZT7	C ZT7	0.058	1	0.00467167	0.00578301	0.00237739	0.738234	0.000957264	0.13872	0.571557	0.000696384	0.0373593	0.000489623	0.000705713	0.00718573	0.00123299	0.0869969	0.792144	0.0262112	0.0129515	0.00529076	0.00146039	0.00895942	0.202433	0.0112991	0.0292533	0.10389	0.00168273	0.000560912	0.00112182	0.00280961	0.0284397	0.131294	0.076855	0.00315829	0.0289198	0.00968204	0.0269743	0.0027894	0.08113	0.00368888	0.0124765	0.000838841	0.0504871	0.00124815	0.00792856	0.038051	0.00124815
18083oA_37	25C ZT7	C ZT7	0.055	1	0.00517739	0.00347105	0.00349547	0.772756	0.00223284	0.258453	0.604319	0.000772067	0.0418354	0.000299647	0.00044699	0.00667195	0.00090433	0.160494	0.82082	0.0132836	0.00827965	0.00922919	0.00153234	0.0210508	0.158826	0.0105756	0.0269943	0.120276	0.000803849	0.000778729	0.00151727	0.00242662	0.0418705	0.118869	0.0685583	0.00473769	0.0745068	0.0122034	0.0211664	0.0035721	0.042805	0.00190914	0.0126305	0.000763657	0.0308025	0.00146702	0.00873181	0.0283859	0.00107515
18083oA_47	37C ZT7	C ZT7	0.057	1	0.00478167	0.00428252	0.00254128	0.853502	0.00141488	0.108111	0.309502	0.000973688	0.053205	0.000428122	0.00121038	0.00720666	0.00185002	0.0180787	0.942342	0.0118788	0.00959731	0.00614029	0.00171611	0.0231823	0.165912	0.00886325	0.0259847	0.102813	0.00106141	0.000729098	0	0.00230137	0.0229889	0.0888557	0.0724932	0.00623949	0.0388356	0.0103165	0.0152962	0.00273288	0.0479617	0.00213274	0.0159906	0.00119532	0.0531944	0.00223689	0.0104752	0.0390836	0.000882853
18083oA_50	49C ZT7	C ZT7	0.054	1	0.00483119	0.00309475	0.0026307	0.634379	0.00187229	0.428772	0.997778	0.000546971	0.0924364	0.000932489	0.001357	0.0076297	0.000653827	0.125566	0.528184	0.0154756	0.0104046	0.00911755	0.0014621	0.0322074	0.142797	0.0139003	0.029623	0.224263	0.0011841	0.000653827	0.00112232	0.00275431	0.0433997	0.0955412	0.0711436	0.00447383	0.0359605	0.0138591	0.0130508	0.00292935	0.0238724	0.00202326	0.00740833	0.00105539	0.0491246	0.00117895	0.0124536	0.0350029	0.000648679
18083oA_66	61C ZT7	C ZT7	0.054	1	0.00471423	0.00324433	0.0024539	0.78399	0.00118842	0.163847	0.445042	0.000806088	0.037418	0.00055702	0.000617151	0.00650901	0.00108986	0.110869	0.630038	0.00814631	0.00734273	0.00508768	0.00136609	0.0243787	0.130888	0.0109739	0.0252274	0.0981575	0.00119533	0.000763403	0.00128573	0.00217972	0.026694	0.0927082	0.0609065	0.00576068	0.0506809	0.00901518	0.0128925	0.00239568	0.0236002	0.002019	0.014369	0.000808604	0.0462361	0.00188339	0.0102306	0.0333838	0.000612731
18083oA_4	5T CT55	T CT55	0.057	1	0.00435672	0.00527725	0.00224415	0.624305	0.000937926	0.0535889	0.103231	0.000447408	0.0746122	0.00183702	0.00190645	0.00857961	0.00121697	0.0796048	0.239027	0.0273767	0.00652598	0.0105521	0.00137416	0.00909682	0.214115	0.0175852	0.0397796	0.285678	0.00114091	0.00127274	0.00149078	0.00225139	0.0412704	0.163459	0.115013	0.00116119	0.0137974	0.00942135	0.0644434	0.0041529	0.0535516	0.0214338	0.00567918	0.000922866	0.045763	0.00036509	0.0090664	0.102742	0.0262358
18083oA_15	17T CT55	T CT55	0.057	1	0.00573799	0.00526201	0.00392636	0.757149	0.00134174	0.0464635	0.120261	0.000614857	0.0707024	0.00109729	0.00238949	0.00922048	0.000922048	0.0770245	0.243323	0.0246995	0.00772666	0.0119969	0.00143716	0.0208414	0.324427	0.0164835	0.0459427	0.103929	0.00105598	0.00174622	0.00145776	0.00184925	0.0367531	0.0920451	0.0899331	0.00385303	0.0309736	0.00987982	0.0497442	0.00582075	0.0925241	0.0107864	0.0176528	0.000849932	0.112649	0.00113839	0.00869506	0.0970983	0.0280272
18083oA_35	29T CT55	T CT55	0.056	1	0.00664666	0.00340573	0.00300749	0.941099	0.00268536	0.190656	0.513508	0.000416126	0.121984	0.00218818	0.00355612	0.0106215	0.00101297	0.190739	0.320321	0.0245081	0.00548285	0.0603212	0.00264554	0.0481261	0.291806	0.0246605	0.0567757	0.29837	0.0014457	0.00155388	0.00195711	0.0022964	0.0651598	0.155526	0.149856	0.0039388	0.0404649	0.0147619	0.0243114	0.00712524	0.0338314	0.00658925	0.00420925	0.0010769	0.114014	0.000358967	0.0162076	0.140926	0.0234607
18083oA_49	41T CT55	T CT55	0.057	1	0.00514772	0.00415874	0.0019191	0.742979	0.00132354	0.0607088	0.133979	0.000621	0.0942042	0.00244386	0.00261876	0.00982743	0.000938297	0.0463272	0.356533	0.0157288	0.00504705	0.0105435	0.00144695	0.0463914	0.246436	0.0238723	0.0529446	0.292739	0.00131855	0.0015951	0.00125435	0.00243957	0.050673	0.170963	0.129594	0.00346182	0.020287	0.0111015	0.0129831	0.0045779	0.0216154	0.00425691	0.00910642	0.00101731	0.0877555	0.000760514	0.0147658	0.146177	0.0184746
18083oA_51	53T CT55	T CT55	0.054	1	0.0050687	0.0045293	0.00234228	0.664052	0.00121221	0.0606793	0.108882	0.000719358	0.0753957	0.00144924	0.00208936	0.00920352	0.00173243	0.049921	0.439576	0.0136699	0.0054788	0.0076335	0.0014076	0.0329215	0.214388	0.0146498	0.0307452	0.15489	0.000849972	0.00101239	0.00138594	0.00174325	0.0313028	0.12127	0.0987754	0.00434189	0.0397646	0.0159221	0.0145795	0.00543549	0.0235989	0.00403331	0.0102971	0.000996145	0.0622428	0.00106111	0.0135562	0.116067	0.0054788
18083oA_65	65T CT55	T CT55	0.051	1	0.00448406	0.00288694	0.00193862	0.664253	0.00113187	0.0497791	0.0885649	0.000649893	0.0622675	0.00155958	0.00147385	0.00868556	0.000772642	0.0858805	0.658382	0.0111633	0.00396445	0.00724685	0.00152397	0.0349714	0.217198	0.0172432	0.0304847	0.150234	0.00102841	0.000761985	0.00155061	0.00159857	0.0323124	0.141548	0.102852	0.00344225	0.0242503	0.0131243	0.0128685	0.00538185	0.0178347	0.00353817	0.00766781	0.000969799	0.0730706	0.000676728	0.0150798	0.0999692	0.00730013
18083oA_11	8T ZT19	T ZT19	0.058	1	0.00503626	0.00361054	0.00185621	0.513198	0.000588751	0.0035227	0.0239287	0.0011264	0.0167185	0.000582489	0.000322857	0.0056054	0.000748479	0.0011473	0.465614	0.0131448	0.0100471	0.00170457	0.000737553	0.00410298	0.0241808	0.00360035	0.00844088	0.0119046	0.000999794	0.000967013	0.000409751	0.00309226	0.00556716	0.0599002	0.0414723	0.00243666	0.0238912	0.00422317	0.0226019	0.00134398	0.0730068	0.0072007	0.0153575	0.000568189	0.0204876	0.00156252	0.00655056	0.0534207	0.032048
18083oA_16	20T ZT19	T ZT19	0.058	1	0.00761127	0.00651425	0.00381185	0.891038	0.000489925	0.00706347	0.0355386	0.00179346	0.0241272	0.000230033	0.00145788	0.0113902	0.00439126	0.0021787	0.62234	0.0207258	0.0120223	0.00501213	0.00179488	0.00887283	0.0401874	0.00663769	0.0173506	0.017994	0.00127561	0.00177231	0.000598295	0.00357848	0.00952756	0.0982784	0.0711632	0.00400745	0.0378506	0.00669413	0.0384038	0.00244962	0.0827679	0.0112321	0.0182198	0.00101597	0.0451318	0.00203195	0.0102613	0.0677202	0.0246656
18083oA_28	32T ZT19	T ZT19	0.053	1	0.00519087	0.00443451	0.0043112	0.785491	0.000624898	0.00838632	0.0469415	0.00136468	0.0249665	0.000480675	0.00075715	0.00714749	0.000681953	0.00198859	0.59637	0.0137848	0.0118327	0.0123376	0.00130144	0.012879	0.0297665	0.00549206	0.0143731	0.0141492	0.00116609	0.00146802	0.000629895	0.00269137	0.010828	0.0862228	0.0630208	0.00735051	0.0638849	0.00562741	0.0166792	0.00274343	0.0736405	0.00612196	0.0211353	0.000879771	0.0340612	0.00267055	0.00794917	0.0489861	0.0153674
18083oA_44	44T ZT19	T ZT19	0.055	1	0.00799549	0.00748632	0.00447602	0.828802	0.000740849	0.00638293	0.0401168	0.00273322	0.0324333	0.000482534	0.00126171	0.0103242	0.00152365	0.00322044	0.654842	0.0134309	0.0126097	0.00536245	0.00132082	0.0209304	0.0591551	0.00770728	0.0194166	0.0265055	0.00125651	0.00297804	0.000643098	0.00351725	0.0143708	0.091587	0.0706122	0.0104281	0.0556329	0.00644087	0.0136139	0.00407625	0.0637904	0.00517447	0.0284843	0.000984435	0.0470451	0.00361124	0.00987897	0.0647253	0.0123425
18083oA_60	56T ZT19	T ZT19	0.053	1	0.00510514	0.00463087	0.0030239	0.800907	0.000575955	0.0168492	0.0337343	0.00139825	0.0330904	0.000857845	0.000794735	0.00899518	0.00118957	0.00168565	0.805729	0.00861047	0.00850923	0.00365477	0.0016249	0.021883	0.0410427	0.007021	0.0129334	0.0373778	0.000875727	0.00104277	0.000698557	0.00242976	0.0105037	0.0921791	0.0769425	0.00787648	0.0453454	0.0129031	0.0140876	0.00368008	0.0528777	0.00370539	0.014285	0.000971905	0.0520678	0.00210579	0.0132979	0.0773829	0.00466717
18083oA_72	68T ZT19	T ZT19	0.054	1	0.00528232	0.00498492	0.0048299	0.695422	0.000695535	0.00865186	0.0340352	0.00149881	0.0213205	0.000380337	0.000394536	0.00802327	0.00130529	0.00247451	0.757634	0.00681877	0.00761001	0.00249467	0.00142625	0.0171906	0.0295278	0.00473736	0.0113596	0.0194383	0.00115914	0.000987789	0.000524133	0.00228804	0.00657182	0.0702338	0.0541369	0.00921769	0.0751476	0.0098275	0.0118787	0.00345222	0.036906	0.00313976	0.0170091	0.000801319	0.0268316	0.00249971	0.0123877	0.0502765	0.00456601
18083oA_7	11T ZT67	T ZT67	0.059	1	0.0046204	0.00447815	0.00236638	0.630404	0.00157121	0.02856	0.0646212	0.000440258	0.081639	0.00151689	0.00199235	0.00800858	0.000841084	0.0333821	0.35954	0.0256713	0.0080138	0.0218734	0.00109707	0.00965418	0.208563	0.0130917	0.041537	0.20991	0.00108139	0.00109707	0.00095079	0.00214189	0.0306656	0.081512	0.0846151	0.00154634	0.0139223	0.0081862	0.0622506	0.00398601	0.0616917	0.0147738	0.00798246	0.000945566	0.0563369	0.000391809	0.00925715	0.0976963	0.0246004
18083oA_17	23T ZT67	T ZT67	0.051	1	0.00522946	0.00336634	0.00316115	0.772921	0.00144337	0.028685	0.0553346	0.000530763	0.0676368	0.000497717	0.00111763	0.00811448	0.000514085	0.046822	0.619734	0.022277	0.00729799	0.011829	0.00121465	0.0133763	0.25042	0.0111335	0.0261075	0.0842041	0.000725767	0.000967689	0.00154225	0.00158258	0.0219091	0.0644925	0.0674106	0.00320547	0.0479409	0.0105942	0.039645	0.0059523	0.10445	0.00809936	0.0196159	0.000902169	0.0998081	0.00160778	0.012464	0.0778889	0.00639078
18083oA_32	35T ZT67	T ZT67	0.055	1	0.00614555	0.00425294	0.00235552	0.666885	0.00209085	0.038087	0.0722785	0.000176632	0.11103	0.00192603	0.00192931	0.00927683	0.000976224	0.0203335	0.43511	0.0188934	0.00488112	0.0165958	0.00146703	0.0272264	0.165273	0.0203227	0.043148	0.314307	0.00127287	0.00131602	0.00112185	0.00243247	0.0537301	0.131958	0.120237	0.00211425	0.0170704	0.00994023	0.0199452	0.00487573	0.0174318	0.00522091	0.00269136	0.00111646	0.0854385	0	0.0110297	0.123959	0.0194544
18083oA_40	47T ZT67	T ZT67	0.055	1	0.00517245	0.00476921	0.00306906	0.754363	0.00264942	0.0502677	0.110722	0.000428439	0.14406	0.00329093	0.00383858	0.0104912	0.000723003	0.0230643	0.412768	0.0216901	0.00564045	0.0303354	0.00184084	0.0502564	0.216645	0.0300277	0.0639371	0.5281	0.00140499	0.00163573	0.00135371	0.00236386	0.0674649	0.116762	0.123869	0.00298944	0.0189673	0.011645	0.0149523	0.00589684	0.0192032	0.00511743	0.00465594	0.00120501	0.0806123	0.00035381	0.0137166	0.172685	0.0155215
18083oA_58	59T ZT67	T ZT67	0.054	1	0.00501033	0.00430701	0.00266689	0.646422	0.00194151	0.0826471	0.141122	0.000488781	0.124674	0.00259052	0.0034938	0.0096101	0.00149774	0.0163218	0.445679	0.0218221	0.00588874	0.0201454	0.00161531	0.0468492	0.207839	0.0192355	0.0456633	0.323201	0.00102746	0.000833216	0.00102746	0.0018249	0.0504019	0.111165	0.0998377	0.00339421	0.0231716	0.0133468	0.0128101	0.00470793	0.021132	0.00347599	0.00753984	0.00110925	0.0646995	0.000618522	0.0177633	0.174234	0.00494307
18083oA_63	71T ZT67	T ZT67	0.054	1	0.00593504	0.00421062	0.00399191	0.742846	0.00159169	0.0460463	0.0945653	0.000514428	0.0880158	0.00136118	0.00154699	0.00943653	0.00128656	0.0544337	0.630832	0.0128656	0.00506009	0.0126125	0.00162569	0.0469081	0.188327	0.016736	0.0315233	0.189657	0.0011143	0.00076978	0.00127041	0.00157724	0.0310873	0.0749432	0.0796857	0.0035636	0.0173981	0.0119235	0.0132962	0.00663195	0.0250475	0.00352053	0.00999637	0.00115736	0.0629389	0.0010497	0.0143997	0.120419	0.00620669
18083oA_8	2T ZT7	T ZT7	0.055	1	0.00343297	0.00342538	0.00187326	0.633773	0.000983574	0.0866335	0.267472	0.000896323	0.0418333	0.00025201	0.000252936	0.00457688	0.000708263	0.0392496	0.420977	0.0152008	0.0116327	0.00382033	0.000665338	0.00563928	0.129628	0.00743676	0.0221601	0.0333903	0.00107313	0.00112142	0.000971179	0.00340181	0.0156086	0.0731765	0.0551265	0.00228576	0.0247034	0.00561245	0.0426621	0.00297792	0.0986149	0.00966887	0.0218703	0.000649241	0.0287115	0.00196382	0.00599877	0.0396627	0.0223693
18083oA_14	14T ZT7	T ZT7	0.057	1	0.00450484	0.00305879	0.0034428	0.638131	0.000990091	0.153617	0.454754	0.00107461	0.0448144	0.000391282	0.000478925	0.0057461	0.00125727	0.0780116	0.964238	0.0172433	0.0114972	0.00392835	0.00113609	0.00659943	0.139042	0.0112902	0.0199952	0.0569207	0.00147944	0.000878577	0.000994711	0.0021712	0.0212727	0.113927	0.0693167	0.00289829	0.0424646	0.0104823	0.0390361	0.00434239	0.103273	0.00839697	0.0188844	0.000737197	0.0547646	0.00183289	0.00929575	0.0345776	0.00207021
18083oA_31	26T ZT7	T ZT7	0.053	1	0.00564658	0.00648847	0.00485366	0.811872	0.00111375	0.211961	0.486316	0.00121749	0.0426679	0.000340136	0.00154599	0.00675205	0.00132201	0.0458542	0.366187	0.0153011	0.0136951	0.0731807	0.00175779	0.0142141	0.108287	0.0130194	0.0362525	0.0390581	0.00113595	0.0026783	0.000900926	0.00258037	0.0341177	0.141524	0.0898919	0.00772642	0.119392	0.00835805	0.0208535	0.00409334	0.0664335	0.00590988	0.0200162	0.000959682	0.0792326	0.00259506	0.0113644	0.0418735	0.0148457
18083oA_41	38T ZT7	T ZT7	0.055	1	0.00486389	0.00437461	0.00235862	0.764085	0.00147169	0.0663114	0.150811	0.00174957	0.0491767	0.000327228	0.00088723	0.00619553	0.00131359	0.00806778	0.457548	0.00972865	0.0104031	0.0086516	0.00106195	0.0214755	0.108293	0.00609487	0.0223814	0.0475612	0.00127333	0.00228998	0.000674412	0.00283354	0.0155517	0.0728315	0.0618295	0.00921529	0.0499669	0.00690014	0.0134681	0.00355325	0.0683824	0.00527954	0.0306807	0.00073984	0.0419897	0.00332173	0.00921529	0.0460664	0.0167999
18083oA_53	50T ZT7	T ZT7	0.052	1	0.0034846	0.00326808	0.00413562	0.703778	0.00154456	0.314307	0.76636	0.000979656	0.0819578	0.000523237	0.000661768	0.00627436	0.000697738	0.0686743	0.570327	0.0101013	0.00836229	0.00717296	0.00141133	0.026292	0.158048	0.0131989	0.0208951	0.0902989	0.000988462	0.00113647	0.000835171	0.00245266	0.0280734	0.0856209	0.0690444	0.00592549	0.0393799	0.0123003	0.0163123	0.00478902	0.0435822	0.00366312	0.02043	0.000845743	0.0679449	0.00286495	0.0216669	0.0397129	0.00186592
18083oA_69	62T ZT7	T ZT7	0.052	1	0.00433023	0.0041356	0.00291384	0.746775	0.00119892	0.136443	0.326626	0.00140716	0.042877	0.000434416	0.00012651	0.00595313	0.000805395	0.0531755	0.584615	0.00649168	0.00920867	0.00377468	0.00130998	0.0209354	0.145563	0.00944641	0.0202077	0.0400757	0.00116443	0.000887875	0.00100432	0.00261026	0.0158411	0.0724807	0.0550725	0.00762214	0.054534	0.00863131	0.0125321	0.0057445	0.0415506	0.00343021	0.0277716	0.000829654	0.0336616	0.00343991	0.0127359	0.032177	0.00157198
18083oA_10	6t12 CT55	t12 CT55	0.056	1	0.00533045	0.00558612	0.00115188	0.700421	0.000872329	0.140601	0.240606	0.000652359	0.0826996	0.0026124	0.0015349	0.00912857	0.000920053	0.149439	0.157982	0.0289328	0.00640953	0.0148288	0.00107939	0.011678	0.200412	0.0149984	0.0450672	0.835897	0.00194291	0.000719595	0.00144433	0.00424561	0.0463419	0.127415	0.089461	0.00201487	0.0147928	0.0128705	0.0421991	0.00290922	0.0513122	0.00512454	0.00382413	0.000740155	0.030737	0.000267278	0.0107939	0.0748893	0.0156203
18083oA_23	18t12 CT55	t12 CT55	0.054	1	0.00473041	0.00249885	0.00125764	0.637206	0.00114781	0.145583	0.212368	0.000577215	0.0859296	0.00185643	0.00161307	0.00831505	0.00104458	0.144495	0.134881	0.019213	0.00411595	0.0109915	0.00121088	0.021484	0.180234	0.0129091	0.0431135	0.711758	0.000971822	0.000753552	0.00143435	0.0023542	0.0415597	0.108288	0.0915695	0.00253609	0.0246022	0.0114852	0.0196911	0.00327925	0.021115	0.00328445	0.00343516	0.000815914	0.0502021	0	0.010794	0.0726995	0.0123375
18083oA_29	30t12 CT55	t12 CT55	0.056	1	0.00572587	0.00203016	0.00161921	0.735797	0.00176363	0.192372	0.338643	0.000488695	0.111631	0.00262735	0.0014508	0.0092262	0.00133408	0.35148	0.0963033	0.0224204	0.00445184	0.0184573	0.00136829	0.0353068	0.270589	0.0184182	0.0517947	0.857738	0.00123146	0.000913823	0.00182765	0.0028783	0.0500111	0.108569	0.100604	0.00262907	0.0376427	0.0132675	0.0191805	0.00500404	0.0187798	0.00322037	0.00397293	0.000845409	0.0720455	0	0.0101351	0.0834169	0.0120605
18083oA_43	42t12 CT55	t12 CT55	0.057	1	0.004972	0.00250746	0.00220438	0.771432	0.000890001	0.223004	0.395606	0.000852794	0.0802779	0.00242203	0.00220554	0.00968201	0.00134472	0.169244	0.156594	0.0195058	0.00436668	0.00924681	0.0014523	0.0335936	0.234221	0.0136233	0.0367721	0.420453	0.00100243	0.000865513	0.00170169	0.00201953	0.0288798	0.133489	0.110923	0.00459651	0.0674464	0.0206892	0.0170853	0.00331046	0.0187577	0.00263077	0.00855733	0.00104155	0.0472951	0.000709036	0.0170413	0.0929815	0.00304641
18083oA_54	54t12 CT55	t12 CT55	0.055	1	0.00569727	0.00257492	0.00212329	0.718189	0.000993119	0.244173	0.379502	0.000594476	0.0922137	0.0024717	0.00252185	0.0106479	0.000954046	0.168866	0.0814918	0.0168996	0.00351415	0.00812617	0.00138552	0.041863	0.152604	0.0152408	0.0355442	0.502773	0.00095884	0.00095884	0.00156291	0.00204233	0.0265311	0.119984	0.0943834	0.00395522	0.0504829	0.0206103	0.0119088	0.00326485	0.00949252	0.00234436	0.00428122	0.000910898	0.0455161	0.000306829	0.0166215	0.106287	0.00328403
18083oA_71	66t12 CT55	t12 CT55	0.055	1	0.00481065	0.00250275	0.00186202	0.650595	0.00123504	0.132972	0.182448	0.000585883	0.0538832	0.00108451	0.00104267	0.00871497	0.00233779	0.373239	0.372805	0.00852815	0.00320626	0.00982581	0.00176723	0.0375006	0.268402	0.0145468	0.0375461	0.323287	0.00124716	0.000545317	0.00197425	0.0019692	0.0321182	0.123449	0.088513	0.00331735	0.0388185	0.0140722	0.0118859	0.00366069	0.0103055	0.00212573	0.0042666	0.000929059	0.0364252	0.000363545	0.0133098	0.0631154	0.00335269
18083oA_6	9t12 ZT19	t12 ZT19	0.053	1	0.00370762	0.00270996	0.00161373	0.495688	0.000590109	0.00586884	0.0149809	0.000522403	0.0203868	0.000360335	0.000287728	0.00553478	0.00126204	0.00328878	0.304017	0.0144172	0.0102567	0.00159359	0.000983961	0.00411766	0.0527061	0.00688772	0.0144279	0.063674	0.00131017	0.000529414	0.000593585	0.00467916	0.0106738	0.0797436	0.0420429	0.00165776	0.0240161	0.00574868	0.0300268	0.00138503	0.0669949	0.00371124	0.00608024	0.000593585	0.0221765	0.000673799	0.00631018	0.0381873	0.0117059
18083oA_24	21t12 ZT19	t12 ZT19	0.057	1	0.00350205	0.00326185	0.00193829	0.729212	0.000646326	0.0105087	0.0189891	0.0010241	0.0257313	0.000613501	0.000297725	0.00625393	0.00180392	0.0026409	0.506246	0.0112706	0.00914956	0.0022614	0.0011229	0.0105948	0.048607	0.00705972	0.015731	0.0573667	0.000956545	0.000639429	0.000587443	0.00241735	0.0112186	0.102205	0.0587859	0.00389376	0.0338378	0.00725206	0.0182835	0.00179352	0.0498911	0.00239656	0.00892602	0.0007486	0.0392755	0.00107611	0.0082294	0.0472138	0.00925353
18083oA_33	33t12 ZT19	t12 ZT19	0.055	1	0.0045199	0.00327485	0.00255603	0.690057	0.000300847	0.0117768	0.0182703	0.000885127	0.022759	0.000387066	0.000134722	0.0060712	0.00160108	0.00270786	0.609081	0.0105628	0.00829014	0.0021491	0.00103694	0.0107186	0.0494185	0.0048892	0.0142969	0.0422889	0.000703829	0.000650102	0.000676966	0.00252519	0.00760243	0.0838739	0.0552211	0.00514709	0.066074	0.00845132	0.0165857	0.0020309	0.043213	0.00207388	0.0102888	0.00078442	0.0265145	0.00122499	0.0082203	0.0426703	0.00339557
18083oA_39	45t12 ZT19	t12 ZT19	0.056	1	0.00369526	0.00333499	0.00297466	0.654687	0.000546152	0.0207166	0.0324877	0.00118211	0.0328695	0.000465725	0.000718004	0.00658794	0.00110478	0.00181245	0.59181	0.0108034	0.00864985	0.00232156	0.00110987	0.0154567	0.034467	0.00679668	0.0137766	0.0716782	0.000855312	0.000504023	0.000702578	0.00233683	0.010727	0.0937076	0.0577539	0.00602282	0.0696214	0.00946444	0.0142552	0.00233174	0.044405	0.00205173	0.0117962	0.000880768	0.0345332	0.00146116	0.010335	0.0450413	0.00399146
18083oA_52	57t12 ZT19	t12 ZT19	0.059	1	0.00437542	0.00410928	0.00288694	0.797915	0.000928705	0.0254138	0.041179	0.00112383	0.0410598	0.000613467	0.000967756	0.00699203	0.000945143	0.00316064	0.471205	0.00832844	0.00848597	0.00290149	0.00115856	0.0292283	0.0666783	0.0105846	0.0172819	0.0988234	0.000884166	0.00060977	0.000731724	0.0023527	0.0154628	0.100348	0.0649049	0.00652962	0.0409003	0.0114688	0.0127493	0.00253055	0.0311745	0.00182931	0.00861808	0.000945143	0.0469066	0.00102136	0.0114738	0.061353	0.00422266
18083oA_68	69t12 ZT19	t12 ZT19	0.052	1	0.00405455	0.00290581	0.00187466	0.891611	0.000757888	0.0118977	0.0250902	0.000955863	0.0204504	0.000162229	0.000361877	0.00556495	0.0016188	0.00268938	0.674305	0.00490812	0.00758716	0.00255491	0.00146882	0.015164	0.0349826	0.00494432	0.0130642	0.040439	0.00103955	0.000486157	0.000651658	0.00212564	0.0078923	0.0770197	0.0454712	0.00769059	0.0520447	0.00716823	0.0130073	0.00211013	0.0301107	0.00161363	0.0170931	0.000801642	0.0236614	0.00251354	0.00995071	0.037041	0.00396684
18083oA_13	12t12 ZT67	t12 ZT67	0.054	1	0.00548938	0.00266944	0.00197389	0.583858	0.00129467	0.0871902	0.128487	0.000719273	0.0764325	0.00236414	0.00245055	0.00786387	0.00112056	0.149737	0.0770599	0.0238655	0.00542851	0.0188952	0.000976135	0.0149757	0.200372	0.0122366	0.038642	0.586374	0.000936293	0.000781904	0.00120025	0.00300311	0.0467997	0.0873243	0.081587	0.00179788	0.0136261	0.0126051	0.0384577	0.00248516	0.0350562	0.00394438	0.00381988	0.000682299	0.0547732	0	0.0104486	0.0764274	0.0186163
18083oA_25	24t12 ZT67	t12 ZT67	0.053	1	0.00521145	0.00204824	0.0020861	0.747212	0.00155528	0.158424	0.287337	0.00042184	0.0873715	0.00244013	0.0018019	0.00894527	0.000696189	0.25775	0.199451	0.0300613	0.00527901	0.0192829	0.00129221	0.0237155	0.260099	0.0123411	0.0379648	0.435108	0.00079636	0.000716223	0.00144747	0.00197337	0.0305972	0.106837	0.102635	0.00256939	0.0227088	0.0168638	0.0371084	0.00313035	0.0336224	0.00338578	0.00560457	0.00109186	0.0574731	0.00034559	0.0110288	0.0821302	0.00236905
18083oA_26	36t12 ZT67	t12 ZT67	0.057	1	0.00683375	0.00186646	0.00260314	0.804384	0.00165375	0.179713	0.393504	0.000639998	0.0957126	0.00226481	0.00105585	0.00990956	0.00148362	0.480934	0.180183	0.0345172	0.0043997	0.0173226	0.00125852	0.0312737	0.264959	0.0129075	0.0456597	0.531106	0.000823665	0.000869709	0.00237379	0.00230729	0.0329517	0.0871397	0.088122	0.00345326	0.0439612	0.02052	0.0337805	0.00378068	0.0376635	0.00331513	0.00768925	0.000997607	0.0284599	0.000552521	0.0107435	0.0866486	0.00293143
18083oA_46	48t12 ZT67	t12 ZT67	0.057	1	0.00611083	0.00287742	0.00221045	0.858926	0.000870141	0.21535	0.325793	0.000611608	0.116717	0.00362697	0.00297438	0.0107564	0.0016193	0.166797	0.300693	0.0388194	0.00649664	0.0183326	0.0015269	0.0464928	0.287501	0.0179387	0.0477279	0.583229	0.00113302	0.000744001	0.00146369	0.00218824	0.0358677	0.116901	0.111547	0.00430354	0.0251015	0.02108	0.0156532	0.00395828	0.0287972	0.00253836	0.00576723	0.00124	0.0455251	0.00047655	0.0176469	0.14543	0.0026113
18083oA_61	60t12 ZT67	t12 ZT67	0.056	1	0.00606009	0.00308079	0.00218254	0.765521	0.00183722	0.30427	0.513769	0.000487906	0.112018	0.00397912	0.00283969	0.011499	0.00222815	0.227963	0.154989	0.0311008	0.00525627	0.014483	0.00148216	0.0588202	0.276369	0.0165884	0.0466684	0.577179	0.000942301	0.000819606	0.00162449	0.00203184	0.0323867	0.111226	0.0969294	0.00474095	0.0567295	0.0222766	0.0127162	0.00367596	0.0181197	0.00249808	0.00522683	0.00113861	0.0492254	0.000279746	0.0183602	0.136418	0.00239502
18083oA_67	72t12 ZT67	t12 ZT67	0.059	1	0.00520978	0.00211335	0.00153783	0.735916	0.00416738	0.160213	0.250385	0.00068551	0.101503	0.00236483	0.0017387	0.00872807	0.00169577	0.196904	0.229295	0.0166987	0.0054245	0.0332214	0.00156871	0.050184	0.232882	0.0203932	0.0416172	0.688408	0.00125106	0.000620641	0.00156382	0.00228709	0.0499543	0.064014	0.0730695	0.00334266	0.0206473	0.0166645	0.0120365	0.00387045	0.018932	0.00218935	0.00599138	0.00107513	0.0463135	0.000395842	0.0185117	0.10288	0.00231641
18083oA_3	3t12 ZT7	t12 ZT7	0.056	1	0.00419559	0.00262723	0.00192916	0.584577	0.00112593	0.10104	0.188934	0.000809976	0.0421465	0.000391401	0.000420936	0.00538379	0.00110111	0.0807092	0.288035	0.0196982	0.0170884	0.00487558	0.00113817	0.00467442	0.101233	0.0065696	0.0293011	0.106511	0.00123875	0.000693487	0.00092112	0.00448384	0.0315139	0.0971464	0.0539226	0.00177871	0.0275807	0.00708839	0.0423556	0.00143462	0.0902645	0.00523556	0.0115246	0.000820538	0.0180254	0.00177871	0.00653783	0.0379406	0.0168819
18083oA_22	15t12 ZT7	t12 ZT7	0.055	1	0.00403839	0.00337565	0.00200096	0.694204	0.00140673	0.233647	0.488597	0.000922433	0.0444295	0.000252297	0.000603169	0.00604997	0.00101402	0.102693	0.595042	0.0154784	0.00862401	0.00557709	0.00124802	0.0103888	0.122408	0.0101645	0.0251018	0.126947	0.000848263	0.000516758	0.00107252	0.00215966	0.033833	0.108709	0.0700256	0.0034613	0.0390786	0.0106862	0.0235222	0.00203291	0.0638732	0.00258379	0.0124266	0.000872638	0.0634978	0.00145277	0.00845338	0.0310201	0.000892139
18083oA_36	27t12 ZT7	t12 ZT7	0.057	1	0.00442417	0.00272048	0.00303291	0.758167	0.00113296	0.353667	0.707481	0.00066843	0.0331335	0.000466588	0.00018788	0.00626778	0.000747627	0.184628	0.552778	0.0122795	0.00659039	0.00449601	0.00126994	0.0130067	0.115278	0.00886911	0.0256498	0.144978	0.000722024	0.000455745	0.00142868	0.00226336	0.0329929	0.141071	0.0740305	0.00529996	0.091656	0.0104924	0.0187521	0.00219167	0.0484934	0.00174617	0.0144917	0.000814197	0.0367413	0.00187419	0.00918148	0.0277493	0.00110608
18083oA_48	39t12 ZT7	t12 ZT7	0.057	1	0.00378999	0.00323202	0.00164519	0.746234	0.00145253	0.185441	0.354983	0.0008401	0.0601606	0.000578677	0.000849303	0.00659489	0.000247928	0.0499972	0.40083	0.00893037	0.00713041	0.00525112	0.00113551	0.0220061	0.100813	0.00825601	0.0223631	0.135111	0.00102146	0.000590069	0.000867748	0.00200822	0.0264936	0.0930921	0.0687108	0.00494865	0.0363215	0.0110824	0.0128823	0.00257845	0.027158	0.00174046	0.0109138	0.000971878	0.0411114	0.00155203	0.0112212	0.0336191	0.000634696
18083oA_56	51t12 ZT7	t12 ZT7	0.059	1	0.00446343	0.00553781	0.0018768	0.631189	0.001429	0.445472	0.7475	0.00101663	0.0879648	0.000621166	0.000918783	0.00775115	0.000863982	0.100395	0.295511	0.0102839	0.00747961	0.00527769	0.00132313	0.0300666	0.111933	0.0104172	0.025796	0.263154	0.00104665	0.000543074	0.00088373	0.00300666	0.0418068	0.102399	0.0696863	0.00495679	0.0269908	0.0146976	0.0116958	0.0027598	0.0205628	0.00184152	0.0090644	0.00108121	0.0508614	0.00143668	0.0151468	0.0369685	0.000913352
18083oA_62	63t12 ZT7	t12 ZT7	0.051	1	0.00363249	0.00212203	0.00253039	0.85863	0.00134312	0.209595	0.35011	0.000780023	0.0363443	6.74455e-05	0.000173179	0.00530719	0.000934225	0.128024	0.667851	0.00635571	0.00733466	0.00458665	0.00128704	0.0269434	0.112052	0.00656939	0.0235743	0.0894421	0.00110318	0.00041245	0.00132183	0.00244489	0.0236786	0.0814067	0.0551888	0.00694208	0.0527588	0.00843287	0.0128853	0.0027182	0.0293237	0.00153551	0.0206175	0.000790116	0.0280516	0.00283746	0.00948139	0.0245433	0.000531713
background subtraction
			Tag_Mass	8.08_217	4.95_158	5.17_158	7.29_174	8.17_230	8.43_198	9.34_217	9.52_319	9.93_174	13.61_437	14.18_191	16.76_361	144	117	174	299	142	171	133	105	188	204	129	117	245	180	174	128	217	233	232	117	115	227	103	128	218	116	204	142	299	273	157	157	191	204
Rawname	name	condition	fw	ribitol	leucine	isoleucine	gaba	pyroglutamate	2-oxoglutarate	fructose	glucose	lysine	sucrose	trehalose	raffinose	Valine	Glycerol	Glycine	Phosphoric acid	Proline	Urea	Glyceric acid	Benzoic acid	Alanine	Serine	Succinic acid	Threonine	Fumaric acid	Nicotinic acid	Alanine, beta-	Homoserine	Erythritol	Malic acid	Aspartic acid	Threonic acid	Putrescine	Glutamine	Xylose	Glutamic acid	Phenylalanine	Asparagine	Glucose, 1,6-anhydro, beta-	Ornithine	Glycerol-3-phosphate	Citric acid	Arginine	Dehydroascorbic acid dimer	Inositol, myo-	Maltose
18083oA_9	4C CT55	C CT55	0.057	198873	1239.69	659.795	361.367	138737	281.285	12402.2	57385.1	119.734	13273.2	792.227	446.43	2000	237	39205	16390	6622	1198	2907	212	2712	47168	3470	9841	206382	251	161	300	848	13132	29268	24299	305	3188	2822	9717	407	7537	1118	583	154	9235	0	2273	21788	3048
18083oA_19	16C CT55	C CT55	0.053	201475	1359.85	689.835	327.392	136070	302.031	12595.8	76131.8	132.134	12225.4	534.552	342.745	1883	172	37295	58866	6741	1017	2650	276	3860	47001	3335	8844	95820	222	149	352	409	11369	27922	24038	422	6165	3081	9480	555	7547	874	759	182	11428	78	2307	21039	434
18083oA_30	28C CT55	C CT55	0.054	205751	1358.58	596.782	594.997	155183	343.059	22320	94662.7	102.124	14527.2	670.327	323.5	2244	363	95998	50201	8505	991	3206	294	6396	62257	3875	10093	96181	181	206	450	447	10198	30955	25264	683	10658	4502	7449	725	5870	690	936	176	11492	90	2215	21238	478
18083oA_42	40C CT55	C CT55	0.056	204059	1098	620.304	395.522	142382	197.75	27847.1	95373.8	107.349	13398.3	792.242	532.375	2076	403	38629	34147	7238	1131	2574	322	8430	61677	3611	10700	106655	192	171	292	364	8916	29052	22796	723	6487	4076	3098	492	3457	477	622	196	6740	0	3084	33951	373
18083oA_59	52C CT55	C CT55	0.054	200076	1213.02	694.227	324.412	156415	185.405	27866.3	98037.6	105.124	11804.3	653.532	566.187	1970	129	32933	51817	5231	868	2113	268	8229	46800	3322	9108	91724	181	155	315	371	7666	30185	23074	735	5324	4453	2445	422	3550	448	598	180	9986	0	2694	33508	441
18083oA_70	64C CT55	C CT55	0.053	194273	1108.22	490.726	291.197	150830	244.351	13419.3	67342.4	118.659	10931.3	527.162	327.075	1877	176	51756	66685	4373	832	2204	301	8260	43103	3329	8348	77920	237	141	317	339	10465	27999	22052	715	5754	2874	2507	494	3160	448	884	144	11210	68	2508	20668	511
18083oA_5	7C ZT19	C ZT19	0.058	194090	729.52	594.345	535.371	117020	87.61	1428.17	4636.36	160.304	5273.04	60.4175	87.32	1002	129	284	128193	3081	3106	318	174	620	5774	983	2493	5921	338	217	98	991	1531	14413	8074	456	7201	1005	6626	306	20761	1119	2970	125	5126	341	971	9421	3869
18083oA_20	19C ZT19	C ZT19	0.052	194282	873.509	701.98	454.43	141899	117.968	1353.52	3631.77	202.889	3995.16	83.7325	49.075	1223	55	338	169404	2374	2281	549	231	1098	4949	957	2265	6823	166	124	109	400	1422	13396	10117	639	9057	1359	4231	447	12281	566	2028	130	9572	267	1301	7832	647
18083oA_34	31C ZT19	C ZT19	0.056	183747	896.276	681.173	325.703	127999	55.235	1425.95	3545.41	165.119	5059.1	68.3425	30.26	1278	157	663	164878	1678	1948	377	227	1888	7367	901	2446	7640	159	118	103	484	1276	14342	9709	637	4464	2008	2845	552	7242	384	1096	145	4356	105	1433	8451	746
18083oA_38	43C ZT19	C ZT19	0.057	190723	942.532	747.046	472.041	127323	75.23	2340.36	5850.25	246.374	7371.74	118.747	158.99	1356	157	280	152133	1922	2510	491	235	2326	5889	1187	2792	12695	206	139	82	406	1617	14720	10524	902	6740	1672	2626	591	9020	445	2014	155	6811	262	2057	8635	664
18083oA_57	55C ZT19	C ZT19	0.055	202829	1036.21	964.701	572.693	129684	180.844	2432.41	7851.85	261.724	9834.06	199.492	221.435	1526	122	597	163479	1982	2070	750	245	4767	11200	1801	3773	19072	213	175	128	504	2511	19673	13596	1212	12689	2481	2411	711	4322	431	1747	197	11413	219	2247	11467	707
18083oA_64	67C ZT19	C ZT19	0.054	194366	749.951	651.153	760.852	140832	113.775	1442.13	4184.6	179.399	4506.67	56.8275	103.654	1116	306	427	127840	1301	2162	407	226	2292	5510	1069	2366	9840	227	129	105	581	1636	12398	8619	1293	15138	1257	2541	427	3475	332	2054	130	5701	349	1947	6233	761
18083oA_12	10C ZT67	C ZT67	0.059	201568	1047.83	542.578	403.891	149394	521.085	38363.9	78371.4	102.519	34910.4	893.922	747.448	1909	172	21426	44000	8865	1678	7130	248	4024	36288	5050	10651	201265	403	207	233	967	17143	17126	20154	437	4551	2884	9892	1283	7751	1127	771	202	10347	54	2170	20655	3823
18083oA_21	22C ZT67	C ZT67	0.054	190527	866.219	771.766	354.262	127101	487.467	21158	46949.8	101.324	27014.3	558.717	430.064	1761	112	12459	42724	5667	1228	5421	263	3801	26471	3286	7432	82415	197	137	257	414	10052	17283	17684	403	5808	2326	5729	1256	5463	812	750	212	7824	0	2216	17965	1168
18083oA_27	34C ZT67	C ZT67	0.056	196262	1056.52	411.603	575.217	135187	388.665	21123.6	44242.4	64.024	23202.9	343.162	244.55	1839	279	39388	108379	3834	1270	4366	291	4703	34728	2911	7361	51485	179	162	356	435	7971	13062	16556	513	7459	3007	5177	1618	5438	728	1047	198	7330	99	1961	12558	1113
18083oA_45	46C ZT67	C ZT67	0.057	208273	1030.71	923.978	436.577	159233	270.222	26984.5	64276.3	92.079	31480.2	879.967	851.182	2151	463	14572	43357	5400	1465	1945	344	8262	27426	4516	7995	65993	238	130	245	401	6469	23585	21985	646	6010	3703	2898	1237	3322	586	852	235	10341	60	3414	30501	1344
18083oA_55	58C ZT67	C ZT67	0.055	200111	935.123	637.844	545.438	152440	542.206	31472	72807.4	133.639	32540	836.867	806.76	2113	304	13635	44664	6488	1315	4401	290	10394	29547	4801	8743	78758	212	151	257	462	8053	16466	16728	725	7507	3510	2495	1337	2862	527	811	230	8557	67	3333	28034	1474
18083oA_73	70C ZT67	C ZT67	0.056	181823	955.553	768.088	327.517	131249	423.205	17912.4	36902.8	24.364	25891.8	498.242	453.789	1804	206	23148	69485	2072	1079	4123	327	7784	27742	2950	7406	71005	271	112	248	380	8624	13397	11809	528	5016	2495	2343	1340	1914	414	717	195	7064	79	3222	15882	1065
18083oA_2	1C ZT7	C ZT7	0.056	194168	841.169	565.162	587.505	101843	218.2	14025	40962.8	131.219	7213.39	55.5475	44.16	994	302	18023	127092	4110	4348	2019	381	833	25859	1790	5557	15742	287	280	183	1146	5740	16294	10189	226	4125	1278	10986	382	16993	1900	2336	131	4732	370	1076	7270	3310
18083oA_18	13C ZT7	C ZT7	0.058	197892	924.486	1144.41	470.466	146091	189.435	27451.7	113107	137.809	7393.11	96.8925	139.655	1422	244	17216	156759	5187	2563	1047	289	1773	40060	2236	5789	20559	333	111	222	556	5628	25982	15209	625	5723	1916	5338	552	16055	730	2469	166	9991	247	1569	7530	247
18083oA_37	25C ZT7	C ZT7	0.055	199042	1030.52	690.886	695.747	153811	444.43	51443	120285	153.674	8327.01	59.6425	88.97	1328	180	31945	163378	2644	1648	1837	305	4190	31613	2105	5373	23940	160	155	302	483	8334	23660	13646	943	14830	2429	4213	711	8520	380	2514	152	6131	292	1738	5650	214
18083oA_47	37C ZT7	C ZT7	0.057	201619	964.076	863.438	512.371	172082	285.266	21797.1	62401.4	196.314	10727.1	86.3175	244.035	1453	373	3645	189994	2395	1935	1238	346	4674	33451	1787	5239	20729	214	147	0	464	4635	17915	14616	1258	7830	2080	3084	551	9670	430	3224	241	10725	451	2112	7880	178
18083oA_50	49C ZT7	C ZT7	0.054	194241	938.414	601.128	510.988	123222	363.675	83285	193809	106.244	17954.9	181.127	263.584	1482	127	24390	102595	3006	2021	1771	284	6256	27737	2700	5754	43561	230	127	218	535	8430	18558	13819	869	6985	2692	2535	569	4637	393	1439	205	9542	229	2419	6799	126
18083oA_66	61C ZT7	C ZT7	0.054	199109	938.643	645.973	488.592	156099	236.625	32623.3	88611.7	160.499	7450.24	110.907	122.88	1296	217	22075	125446	1622	1462	1013	272	4854	26061	2185	5023	19544	238	152	256	434	5315	18459	12127	1147	10091	1795	2567	477	4699	402	2861	161	9206	375	2037	6647	122
18083oA_4	5T CT55	T CT55	0.057	197212	859.197	1040.74	442.572	123120	184.97	10568.3	20358.5	88.234	14714.4	362.282	375.975	1692	240	15699	47139	5399	1287	2081	271	1794	42226	3468	7845	56339	225	251	294	444	8139	32236	22682	229	2721	1858	12709	819	10561	4227	1120	182	9025	72	1788	20262	5174
18083oA_15	17T CT55	T CT55	0.057	194133	1113.93	1021.53	762.237	146988	260.476	9020.1	23346.6	119.364	13725.7	213.021	463.879	1790	179	14953	47237	4795	1500	2329	279	4046	62982	3200	8919	20176	205	339	283	359	7135	17869	17459	748	6013	1918	9657	1130	17962	2094	3427	165	21869	221	1688	18850	5441
18083oA_35	29T CT55	T CT55	0.056	203361	1351.67	692.595	611.607	191383	546.099	38772	104428	84.624	24806.9	444.992	723.177	2160	206	38789	65141	4984	1115	12267	538	9787	59342	5015	11546	60677	294	316	398	467	13251	31628	30475	801	8229	3002	4944	1449	6880	1340	856	219	23186	73	3296	28659	4771
18083oA_49	41T CT55	T CT55	0.057	202495	1042.38	842.121	388.607	150449	268.01	12293.2	27130	125.749	19075.8	494.869	530.285	1990	190	9381	72196	3185	1022	2135	293	9394	49902	4834	10721	59278	267	323	254	494	10261	34619	26242	701	4108	2248	2629	927	4377	862	1844	206	17770	154	2990	29600	3741
18083oA_51	53T CT55	T CT55	0.054	184712	936.25	836.616	432.648	122658	223.91	11208.2	20111.9	132.874	13926.5	267.692	385.93	1700	320	9221	81195	2525	1012	1410	260	6081	39600	2706	5679	28610	157	187	256	322	5782	22400	18245	802	7345	2941	2693	1004	4359	745	1902	184	11497	196	2504	21439	1012
18083oA_65	65T CT55	T CT55	0.051	187668	841.514	541.785	363.817	124659	212.415	9341.94	16620.8	121.964	11685.6	292.682	276.595	1630	145	16117	123557	2095	744	1360	286	6563	40761	3236	5721	28194	193	143	291	300	6064	26564	19302	646	4551	2463	2415	1010	3347	664	1439	182	13713	127	2830	18761	1370
18083oA_11	8T ZT19	T ZT19	0.058	183038	921.825	660.864	339.757	93934.6	107.764	644.787	4379.85	206.174	3060.12	106.617	59.095	1026	137	210	85225	2406	1839	312	135	751	4426	659	1545	2179	183	177	75	566	1019	10964	7591	446	4373	773	4137	246	13363	1318	2811	104	3750	286	1199	9778	5866
18083oA_16	20T ZT19	T ZT19	0.058	88585.1	674.245	577.065	337.673	78932.6	43.4	625.718	3148.19	158.874	2137.31	20.3775	129.147	1009	389	193	55130	1836	1065	444	159	786	3560	588	1537	1594	113	157	53	317	844	8706	6304	355	3353	593	3402	217	7332	995	1614	90	3998	180	909	5999	2185
18083oA_28	32T ZT19	T ZT19	0.053	192095	997.142	851.85	828.161	150889	120.04	1610.97	9017.24	262.149	4795.94	92.3354	145.445	1373	131	382	114560	2648	2273	2370	250	2474	5718	1055	2761	2718	224	282	121	517	2080	16563	12106	1412	12272	1081	3204	527	14146	1176	4060	169	6543	513	1527	9410	2952
18083oA_44	44T ZT19	T ZT19	0.055	202146	1616.26	1513.33	904.812	167539	149.76	1290.29	8109.48	552.512	6556.27	97.5425	255.05	2087	308	651	132374	2715	2549	1084	267	4231	11958	1558	3925	5358	254	602	130	711	2905	18514	14274	2108	11246	1302	2752	824	12895	1046	5758	199	9510	730	1997	13084	2495
18083oA_60	56T ZT19	T ZT19	0.053	197550	1008.52	914.83	597.372	158219	113.78	3328.57	6664.23	276.224	6537.01	169.467	157	1777	235	333	159172	1701	1681	722	321	4323	8108	1387	2555	7384	173	206	138	480	2075	18210	15200	1556	8958	2549	2783	727	10446	732	2822	192	10286	416	2627	15287	922
18083oA_72	68T ZT19	T ZT19	0.054	198423	1048.13	989.122	958.364	137988	138.01	1716.73	6753.36	297.399	4230.48	75.4675	78.2851	1592	259	491	150332	1353	1510	495	283	3411	5859	940	2254	3857	230	196	104	454	1304	13936	10742	1829	14911	1950	2357	685	7323	623	3375	159	5324	496	2458	9976	906
18083oA_7	11T ZT67	T ZT67	0.059	191420	884.436	857.206	452.972	120672	300.76	5466.94	12369.8	84.274	15627.3	290.363	381.375	1533	161	6390	68823	4914	1534	4187	210	1848	39923	2506	7951	40181	207	210	182	410	5870	15603	16197	296	2665	1567	11916	763	11809	2828	1528	181	10784	75	1772	18701	4709
18083oA_17	23T ZT67	T ZT67	0.051	198411	1037.58	667.917	627.207	153356	286.38	5691.42	10979	105.309	13419.9	98.7525	221.75	1610	102	9290	122962	4420	1448	2347	241	2654	49686	2209	5180	16707	144	192	306	314	4347	12796	13375	636	9512	2102	7866	1181	20724	1607	3892	179	19803	319	2473	15454	1268
18083oA_32	35T ZT67	T ZT67	0.055	185408	1139.44	788.53	436.732	123646	387.66	7061.63	13401	32.749	20585.8	357.102	357.71	1720	181	3770	80673	3503	905	3077	272	5048	30643	3768	8000	58275	236	244	208	451	9962	24466	22293	392	3165	1843	3698	904	3232	968	499	207	15841	0	2045	22983	3607
18083oA_40	47T ZT67	T ZT67	0.055	195020	1008.73	930.09	598.527	147116	516.69	9803.19	21593	83.554	28094.6	641.797	748.6	2046	141	4498	80498	4230	1100	5916	359	9801	42250	5856	12469	102990	274	319	264	461	13157	22771	24157	583	3699	2271	2916	1150	3745	998	908	235	15721	69	2675	33677	3027
18083oA_58	59T ZT67	T ZT67	0.054	195628	980.158	842.569	521.717	126458	379.813	16168	27607.4	95.619	24389.7	506.777	683.484	1880	293	3193	87187	4269	1152	3941	316	9165	40659	3763	8933	63227	201	163	201	357	9860	21747	19531	664	4533	2611	2506	921	4134	680	1475	217	12657	121	3475	34085	967
18083oA_63	71T ZT67	T ZT67	0.054	185767	1102.54	782.195	741.567	137997	295.685	8553.89	17567.1	95.564	16350.5	252.862	287.38	1753	239	10112	117188	2390	940	2343	302	8714	34985	3109	5856	35232	207	143	236	293	5775	13922	14803	662	3232	2215	2470	1232	4653	654	1857	215	11692	195	2675	22370	1153
18083oA_8	2T ZT7	T ZT7	0.055	186371	639.808	638.392	349.122	118117	183.31	16146	49849.1	167.049	7796.54	46.9675	47.14	853	132	7315	78458	2833	2168	712	124	1051	24159	1386	4130	6223	200	209	181	634	2909	13638	10274	426	4604	1046	7951	555	18379	1802	4076	121	5351	366	1118	7392	4169
18083oA_14	14T ZT7	T ZT7	0.057	198048	892.173	605.785	681.839	126380	196.085	30423.4	90063	212.824	8875.38	77.4925	94.85	1138	249	15450	190965	3415	2277	778	225	1307	27537	2236	3960	11273	293	174	197	430	4213	22563	13728	574	8410	2076	7731	860	20453	1663	3740	146	10846	363	1841	6848	410
18083oA_31	26T ZT7	T ZT7	0.053	204234	1153.23	1325.17	991.284	165812	227.465	43289.7	99322.3	248.654	8714.24	69.4675	315.745	1379	270	9365	74788	3125	2797	14946	359	2903	22116	2659	7404	7977	232	547	184	527	6968	28904	18359	1578	24384	1707	4259	836	13568	1207	4088	196	16182	530	2321	8552	3032
18083oA_41	38T ZT7	T ZT7	0.055	198692	966.414	869.197	468.637	151817	292.412	13175.5	29964.8	347.624	9770.99	65.0175	176.285	1231	261	1603	90911	1933	2067	1719	211	4267	21517	1211	4447	9450	253	455	134	563	3090	14471	12285	1831	9928	1371	2676	706	13587	1049	6096	147	8343	660	1831	9153	3338
18083oA_53	50T ZT7	T ZT7	0.052	189183	659.226	618.265	782.387	133143	292.205	59461.4	144982	185.334	15505	98.9875	125.195	1187	132	12992	107896	1911	1582	1357	267	4974	29900	2497	3953	17083	187	215	158	464	5311	16198	13062	1121	7450	2327	3086	906	8245	693	3865	160	12854	542	4099	7513	353
18083oA_69	62T ZT7	T ZT7	0.052	206110	892.504	852.388	600.572	153918	247.11	28122.3	67321	290.029	8837.39	89.5375	26.075	1227	166	10960	120495	1338	1898	778	270	4315	30002	1947	4165	8260	240	183	207	538	3265	14939	11351	1571	11240	1779	2583	1184	8564	707	5724	171	6938	709	2625	6632	324
18083oA_10	6t12 CT55	t12 CT55	0.056	194554	1037.06	1086.8	224.102	136270	169.715	27354.4	46810.8	126.919	16089.5	508.252	298.62	1776	179	29074	30736	5629	1247	2885	210	2272	38991	2918	8768	162627	378	140	281	826	9016	24789	17405	392	2878	2504	8210	566	9983	997	744	144	5980	52	2100	14570	3039
18083oA_23	18t12 CT55	t12 CT55	0.054	192422	910.235	480.833	241.997	122613	220.865	28013.4	40864.3	111.069	16534.7	357.217	310.39	1600	201	27804	25954	3697	792	2115	233	4134	34681	2484	8296	136958	187	145	276	453	7997	20837	17620	488	4734	2210	3789	631	4063	632	661	157	9660	0	2077	13989	2374
18083oA_29	30t12 CT55	t12 CT55	0.056	204635	1171.71	415.44	331.347	150570	360.9	39365.9	69298.2	100.004	22843.5	537.647	296.885	1888	273	71925	19707	4588	911	3777	280	7225	55372	3769	10599	175523	252	187	374	589	10234	22217	20587	538	7703	2715	3925	1024	3843	659	813	173	14743	0	2074	17070	2468
18083oA_43	42t12 CT55	t12 CT55	0.057	204503	1016.79	512.784	450.802	157760	182.008	45605.1	80902.7	174.399	16417.1	495.312	451.04	1980	275	34611	32024	3989	893	1891	297	6870	47899	2786	7520	85984	205	177	348	413	5906	27299	22684	940	13793	4231	3494	677	3836	538	1750	213	9672	145	3485	19015	623
18083oA_54	54t12 CT55	t12 CT55	0.055	208585	1188.37	537.091	442.887	149804	207.15	50930.9	79158.5	123.999	19234.4	515.561	526.02	2221	199	35223	16998	3525	733	1695	289	8732	31831	3179	7414	104871	200	200	326	426	5534	25027	19687	825	10530	4299	2484	681	1980	489	893	190	9494	64	3467	22170	685
18083oA_71	66t12 CT55	t12 CT55	0.055	198050	952.749	495.67	368.772	128850	244.6	26335.1	36133.9	116.034	10671.6	214.787	206.5	1726	463	73920	73834	1689	635	1946	350	7427	53157	2881	7436	64027	247	108	391	390	6361	24449	17530	657	7688	2787	2354	725	2041	421	845	184	7214	72	2636	12500	664
18083oA_6	9t12 ZT19	t12 ZT19	0.053	186999	693.322	506.76	301.767	92693.4	110.35	1097.47	2801.43	97.689	3812.32	67.3825	53.805	1035	236	615	56851	2696	1918	298	184	770	9856	1288	2698	11907	245	99	111	875	1996	14912	7862	310	4491	1075	5615	259	12528	694	1137	111	4147	126	1180	7141	2189
18083oA_24	21t12 ZT19	t12 ZT19	0.057	192359	673.651	627.447	372.847	140271	124.327	2021.44	3652.72	196.994	4949.64	118.012	57.27	1203	347	508	97381	2168	1760	435	216	2038	9350	1358	3026	11035	184	123	113	465	2158	19660	11308	749	6509	1395	3517	345	9597	461	1717	144	7555	207	1583	9082	1780
18083oA_33	33t12 ZT19	t12 ZT19	0.055	186125	841.265	609.53	475.739	128437	55.995	2191.96	3400.56	164.744	4236.01	72.0425	25.075	1130	298	504	113365	1966	1543	400	193	1995	9198	910	2661	7871	131	121	126	470	1415	15611	10278	958	12298	1573	3087	378	8043	386	1915	146	4935	228	1530	7942	632
18083oA_39	45t12 ZT19	t12 ZT19	0.056	196420	725.822	655.057	584.282	128593	107.275	4069.15	6381.23	232.189	6456.21	91.4775	141.03	1294	217	356	116243	2122	1699	456	218	3036	6770	1335	2706	14079	168	99	138	459	2107	18406	11344	1183	13675	1859	2800	458	8722	403	2317	173	6783	287	2030	8847	784
18083oA_52	57t12 ZT19	t12 ZT19	0.059	196796	861.063	808.688	568.137	157026	182.765	5001.32	8103.84	221.164	8080.39	120.727	190.45	1376	186	622	92731	1639	1670	571	228	5752	13122	2083	3401	19448	174	120	144	463	3043	19748	12773	1285	8049	2257	2509	498	6135	360	1696	186	9231	201	2258	12074	831
18083oA_68	69t12 ZT19	t12 ZT19	0.052	193353	783.96	561.848	362.472	172396	146.54	2300.45	4851.27	184.819	3954.15	31.3675	69.97	1076	313	520	130379	949	1467	494	284	2932	6764	956	2526	7819	201	94	126	411	1526	14892	8792	1487	10063	1386	2515	408	5822	312	3305	155	4575	486	1924	7162	767
18083oA_13	12t12 ZT67	t12 ZT67	0.054	200792	1102.22	536.003	396.341	117234	259.96	17507.1	25799.1	144.424	15347	474.7	492.05	1579	225	30066	15473	4792	1090	3794	196	3007	40233	2457	7759	117739	188	157	241	603	9397	17534	16382	361	2736	2531	7722	499	7039	792	767	137	10998	0	2098	15346	3738
18083oA_25	24t12 ZT67	t12 ZT67	0.053	199658	1040.51	408.948	416.507	149187	310.524	31630.8	57369.3	84.224	17444.5	487.192	359.765	1786	139	51462	39822	6002	1054	3850	258	4735	51931	2464	7580	86873	159	143	289	394	6109	21331	20492	513	4534	3367	7409	625	6713	676	1119	218	11475	69	2202	16398	473
18083oA_26	36t12 ZT67	t12 ZT67	0.057	195468	1335.78	364.833	508.831	157231	323.255	35128.1	76917.4	125.099	18708.7	442.697	206.385	1937	290	94007	35220	6747	860	3386	246	6113	51791	2523	8925	103814	161	170	464	451	6441	17033	17225	675	8593	4011	6603	739	7362	648	1503	195	5563	108	2100	16937	573
18083oA_46	48t12 ZT67	t12 ZT67	0.057	205645	1256.66	591.727	454.567	176634	178.94	44285.7	66997.6	125.774	24002.2	745.867	611.665	2212	333	34301	61836	7983	1336	3770	314	9561	59123	3689	9815	119938	233	153	301	450	7376	24040	22939	885	5162	4335	3219	814	5922	522	1186	255	9362	98	3629	29907	537
18083oA_61	60t12 ZT67	t12 ZT67	0.056	203757	1234.78	627.732	444.707	155980	374.345	61996.9	104684	99.414	22824.3	810.772	578.605	2343	454	46449	31580	6337	1071	2951	302	11985	56312	3380	9509	117604	192	167	331	414	6599	22663	19750	966	11559	4539	2591	749	3692	509	1065	232	10030	57	3741	27796	488
18083oA_67	72t12 ZT67	t12 ZT67	0.059	204627	1066.06	432.449	314.682	150588	852.76	32783.9	51235.5	140.274	20770.3	483.907	355.785	1786	347	40292	46920	3417	1110	6798	321	10269	47654	4173	8516	140867	256	127	320	468	10222	13099	14952	684	4225	3410	2463	792	3874	448	1226	220	9477	81	3788	21052	474
18083oA_3	3t12 ZT7	t12 ZT7	0.056	188900	792.55	496.286	364.419	110427	212.689	19086.6	35689.7	153.005	7961.49	73.9359	79.515	1017	208	15246	54410	3721	3228	921	215	883	19123	1241	5535	20120	234	131	174	847	5953	18351	10186	336	5210	1339	8001	271	17051	989	2177	155	3405	336	1235	7167	3189
18083oA_22	15t12 ZT7	t12 ZT7	0.055	205125	828.374	692.431	410.447	142399	288.555	47926.8	100223	189.214	9113.6	51.7525	123.725	1241	208	21065	122058	3175	1769	1144	256	2131	25109	2085	5149	26040	174	106	220	443	6940	22299	14364	710	8016	2192	4825	417	13102	530	2549	179	13025	298	1734	6363	183
18083oA_36	27t12 ZT7	t12 ZT7	0.057	195284	863.971	531.268	592.281	148058	221.25	69065.7	138160	130.534	6470.46	91.1175	36.69	1224	146	36055	107949	2398	1287	878	248	2540	22512	1732	5009	28312	141	89	279	442	6443	27549	14457	1035	17899	2049	3662	428	9470	341	2830	159	7175	366	1793	5419	216
18083oA_48	39t12 ZT7	t12 ZT7	0.057	201671	764.332	651.805	331.787	150494	292.934	37398.1	71589.9	169.424	12132.7	116.702	171.28	1330	50	10083	80836	1801	1438	1059	229	4438	20331	1665	4510	27248	206	119	175	405	5343	18774	13857	998	7325	2235	2598	520	5477	351	2201	196	8291	313	2263	6780	128
18083oA_56	51t12 ZT7	t12 ZT7	0.059	202551	904.07	1121.69	380.147	127848	289.445	90230.6	151407	205.919	17817.3	125.817	186.1	1570	175	20335	59856	2083	1515	1069	268	6090	22672	2110	5225	53302	212	110	179	609	8468	20741	14115	1004	5467	2977	2369	559	4165	373	1836	219	10302	291	3068	7488	185
18083oA_62	63t12 ZT7	t12 ZT7	0.051	201236	730.988	427.029	509.207	172788	270.285	42178.1	70454.9	156.969	7313.79	13.5725	34.85	1068	188	25763	134396	1279	1476	923	259	5422	22549	1322	4744	17999	222	83	266	492	4765	16382	11106	1397	10617	1697	2593	547	5901	309	4149	159	5645	571	1908	4939	107
					Xcalibur; relative peak area											TagFinder; relative intensity
																M000030_A122001-101_METB_271580_TOF_Valine, DL- (2TMS)	M000053_A129003-101_METB_291783_TOF_Glycerol (3TMS)	M000031_A133001-101_METB_325180_TOF_Glycine (3TMS)	M000075_A129001-101_METB_333520_TOF_Phosphoric acid (3TMS)	M000029_A132003-101_METB_338693_TOF_Proline, L- (2TMS)	M000364_A127002-101_METB_340357_TOF_Urea (2TMS)	M000073_A135003-101_METB_345050_TOF_Glyceric acid, DL- (3TMS)	M000347_A128003-101_CONT-METB_348220_TOF_Benzoic acid (1TMS)	M000026_A138002-101_METB_354060_TOF_Alanine, DL- (3TMS)	M000015_A138001-101_METB_357523_TOF_Serine, DL- (3TMS)	M000074_A134001-101_METB_365427_TOF_Succinic acid (2TMS)	M000016_A140001-101_METB_368365_TOF_Threonine, DL- (3TMS)	M000067_A137001-101_METB_371255_TOF_Fumaric acid (2TMS)	M000457_A133004-101_METB_386210_TOF_Nicotinic acid (1TMS)	M000027_A144001-101_METB_394250_TOF_Alanine, beta- (3TMS)	M000019_A146001-101_METB_404940_TOF_Homoserine, DL- (3TMS)	M000054_A150002-101_METB_408455_TOF_Erythritol (4TMS)	M000065_A149001-101_METB_440995_TOF_Malic acid, DL- (3TMS)	M000033_A152002-101_METB_457283_TOF_Aspartic acid, L- (3TMS)	M000078_A156001-101_METB_458330_TOF_Threonic acid (4TMS)	M000186_A151005-101_METB-METB_466925_TOF_Putrescine (3TMS)	M000032_A174008-101_MST_492650_TOF_Glutamine, DL- (4TMS)	M000579_A166001-101_METB_498150_TOF_Xylose, D- (1MEOX) (4TMS)	M000036_A163001-101_METB_507780_TOF_Glutamic acid, DL- (3TMS)	M000011_A164001-101_METB_531145_TOF_Phenylalanine, DL- (2TMS)	M000013_A168001-101_METB_550100_TOF_Asparagine, DL- (3TMS)	M000248_A172001-101_METB_557320_TOF_Glucose, 1,6-anhydro, beta-D- (3TMS)	M000028_A182002-101_METB-METB_570427_TOF_Ornithine, DL- (4TMS)	M000328_A177002-101_METB_574230_TOF_Glycerol-3-phosphate, DL- (4TMS)	M000069_A182004-101_METB-METB_592883_TOF_Citric acid (4TMS)	M000038_A183001-101_METB-METB_605940_TOF_Arginine, DL-, -NH3 (3TMS)	M000082_A185002-101_METB-METB_624990_TOF_Dehydroascorbic acid dimer (TMS)	M000060_A209002-101_METB_653910_TOF_Inositol, myo- (6TMS)	M000048_A274001-101_METB_870355_TOF_Maltose, D- (1MEOX) (8TMS)
																Valine, DL- (2TMS)	Glycerol (3TMS)	Glycine (3TMS)	Phosphoric acid (3TMS)	Proline, L- (2TMS)	Urea (2TMS)	Glyceric acid, DL- (3TMS)	Benzoic acid (1TMS)	Alanine, DL- (3TMS)	Serine, DL- (3TMS)	Succinic acid (2TMS)	Threonine, DL- (3TMS)	Fumaric acid (2TMS)	Nicotinic acid (1TMS)	Alanine, beta- (3TMS)	Homoserine, DL- (3TMS)	Erythritol (4TMS)	Malic acid, DL- (3TMS)	Aspartic acid, L- (3TMS)	Threonic acid (4TMS)	Putrescine (3TMS)	Glutamine, DL- (4TMS)	Xylose, D- (1MEOX) (4TMS)	Glutamic acid, DL- (3TMS)	Phenylalanine, DL- (2TMS)	Asparagine, DL- (3TMS)	Glucose, 1,6-anhydro, beta-D- (3TMS)	Ornithine, DL- (4TMS)	Glycerol-3-phosphate, DL- (4TMS)	Citric acid (4TMS)	Arginine, DL-, -NH3 (3TMS)	Dehydroascorbic acid dimer (TMS)	Inositol, myo- (6TMS)	Maltose, D- (1MEOX) (8TMS)
			Tag_Mass	8.08_217	4.95_158	5.17_158	7.29_174	8.17_230	8.43_198	9.34_217	9.52_319	9.93_174	13.61_437	14.18_191	16.76_361	144	117	174	299	142	171	133	105	188	204	129	117	245	180	174	128	217	233	232	117	115	227	103	128	218	116	204	142	299	273	157	157	191	204
Rawname	name	condition	fw	ribitol	leucine	isoleucine	gaba	pyroglutamate	2-oxoglutarate	fructose	glucose	lysine	sucrose	trehalose	raffinose	Valine	Glycerol	Glycine	Phosphoric acid	Proline	Urea	Glyceric acid	Benzoic acid	Alanine	Serine	Succinic acid	Threonine	Fumaric acid	Nicotinic acid	Alanine, beta-	Homoserine	Erythritol	Malic acid	Aspartic acid	Threonic acid	Putrescine	Glutamine	Xylose	Glutamic acid	Phenylalanine	Asparagine	Glucose, 1,6-anhydro, beta-	Ornithine	Glycerol-3-phosphate	Citric acid	Arginine	Dehydroascorbic acid dimer	Inositol, myo-	Maltose
18083oA_9	4C CT55	C CT55	0.057	198888	1239.69	669.425	395.37	138759	286.3	12422.4	57385.1	137.91	13283	796.785	446.43	2000	1043	39205	17011	6622	1198	2907	319	2712	47222	3470	9841	206601	251	161	300	848	13132	29268	24299	305	3188	2822	9717	407	7537	1118	583	154	9235	0	2273	21788	3048
18083oA_19	16C CT55	C CT55	0.053	201490	1359.85	699.465	361.395	136092	307.046	12616	76131.8	150.31	12235.2	539.11	342.745	1883	978	37295	59487	6741	1017	2650	383	3860	47055	3335	8844	96039	222	149	352	409	11369	27922	24038	422	6165	3081	9480	555	7547	874	759	182	11428	78	2307	21039	434
18083oA_30	28C CT55	C CT55	0.054	205767	1358.58	606.412	629	155205	348.074	22340.2	94662.7	120.3	14537.1	674.885	323.5	2244	1169	95998	50822	8505	991	3206	401	6396	62311	3875	10093	96400	181	206	450	447	10198	30955	25264	683	10658	4502	7449	725	5870	690	936	176	11492	90	2215	21238	478
18083oA_42	40C CT55	C CT55	0.056	204074	1098	629.934	429.525	142405	202.765	27867.3	95373.8	125.525	13408.2	796.8	532.375	2076	1209	38629	34768	7238	1131	2574	429	8430	61731	3611	10700	106874	192	171	292	364	8916	29052	22796	723	6487	4076	3098	492	3457	477	622	196	6740	0	3084	33951	373
18083oA_59	52C CT55	C CT55	0.054	200092	1213.02	703.857	358.415	156438	190.42	27886.5	98037.6	123.3	11814.2	658.09	566.187	1970	935	32933	52438	5231	868	2113	375	8229	46854	3322	9108	91943	181	155	315	371	7666	30185	23074	735	5324	4453	2445	422	3550	448	598	180	9986	0	2694	33508	441
18083oA_70	64C CT55	C CT55	0.053	194289	1108.22	500.356	325.2	150853	249.366	13439.5	67342.4	136.835	10941.2	531.72	327.075	1877	982	51756	67306	4373	832	2204	408	8260	43157	3329	8348	78139	237	141	317	339	10465	27999	22052	715	5754	2874	2507	494	3160	448	884	144	11210	68	2508	20668	511
18083oA_5	7C ZT19	C ZT19	0.058	194105	729.52	603.975	569.374	117043	92.625	1448.37	4636.36	178.48	5282.93	64.975	87.32	1002	935	284	128814	3081	3106	318	281	620	5828	983	2493	6140	338	217	98	991	1531	14413	8074	456	7201	1005	6626	306	20761	1119	2970	125	5126	341	971	9421	3869
18083oA_20	19C ZT19	C ZT19	0.052	194298	873.509	711.61	488.433	141921	122.983	1373.72	3631.77	221.065	4005.05	88.29	49.075	1223	861	338	170025	2374	2281	549	338	1098	5003	957	2265	7042	166	124	109	400	1422	13396	10117	639	9057	1359	4231	447	12281	566	2028	130	9572	267	1301	7832	647
18083oA_34	31C ZT19	C ZT19	0.056	183762	896.276	690.803	359.706	128022	60.25	1446.15	3545.41	183.295	5068.99	72.9	30.26	1278	963	663	165499	1678	1948	377	334	1888	7421	901	2446	7859	159	118	103	484	1276	14342	9709	637	4464	2008	2845	552	7242	384	1096	145	4356	105	1433	8451	746
18083oA_38	43C ZT19	C ZT19	0.057	190738	942.532	756.676	506.044	127345	80.245	2360.56	5850.25	264.55	7381.63	123.305	158.99	1356	963	280	152754	1922	2510	491	342	2326	5943	1187	2792	12914	206	139	82	406	1617	14720	10524	902	6740	1672	2626	591	9020	445	2014	155	6811	262	2057	8635	664
18083oA_57	55C ZT19	C ZT19	0.055	202845	1036.21	974.331	606.695	129706	185.859	2452.61	7851.85	279.9	9843.95	204.05	221.435	1526	928	597	164100	1982	2070	750	352	4767	11254	1801	3773	19291	213	175	128	504	2511	19673	13596	1212	12689	2481	2411	711	4322	431	1747	197	11413	219	2247	11467	707
18083oA_64	67C ZT19	C ZT19	0.054	194381	749.951	660.783	794.855	140854	118.79	1462.33	4184.6	197.575	4516.56	61.385	103.654	1116	1112	427	128461	1301	2162	407	333	2292	5564	1069	2366	10059	227	129	105	581	1636	12398	8619	1293	15138	1257	2541	427	3475	332	2054	130	5701	349	1947	6233	761
18083oA_12	10C ZT67	C ZT67	0.059	201584	1047.83	552.208	437.894	149416	526.1	38384.1	78371.4	120.695	34920.2	898.48	747.448	1909	978	21426	44621	8865	1678	7130	355	4024	36342	5050	10651	201484	403	207	233	967	17143	17126	20154	437	4551	2884	9892	1283	7751	1127	771	202	10347	54	2170	20655	3823
18083oA_21	22C ZT67	C ZT67	0.054	190543	866.219	781.396	388.265	127123	492.482	21178.2	46949.8	119.5	27024.2	563.275	430.064	1761	918	12459	43345	5667	1228	5421	370	3801	26525	3286	7432	82634	197	137	257	414	10052	17283	17684	403	5808	2326	5729	1256	5463	812	750	212	7824	0	2216	17965	1168
18083oA_27	34C ZT67	C ZT67	0.056	196277	1056.52	421.233	609.22	135210	393.68	21143.8	44242.4	82.2	23212.8	347.72	244.55	1839	1085	39388	109000	3834	1270	4366	398	4703	34782	2911	7361	51704	179	162	356	435	7971	13062	16556	513	7459	3007	5177	1618	5438	728	1047	198	7330	99	1961	12558	1113
18083oA_45	46C ZT67	C ZT67	0.057	208289	1030.71	933.608	470.58	159255	275.237	27004.7	64276.3	110.255	31490.1	884.525	851.182	2151	1269	14572	43978	5400	1465	1945	451	8262	27480	4516	7995	66212	238	130	245	401	6469	23585	21985	646	6010	3703	2898	1237	3322	586	852	235	10341	60	3414	30501	1344
18083oA_55	58C ZT67	C ZT67	0.055	200126	935.123	647.474	579.44	152462	547.221	31492.2	72807.4	151.815	32549.9	841.425	806.76	2113	1110	13635	45285	6488	1315	4401	397	10394	29601	4801	8743	78977	212	151	257	462	8053	16466	16728	725	7507	3510	2495	1337	2862	527	811	230	8557	67	3333	28034	1474
18083oA_73	70C ZT67	C ZT67	0.056	181838	955.553	777.718	361.52	131272	428.22	17932.6	36902.8	42.54	25901.7	502.8	453.789	1804	1012	23148	70106	2072	1079	4123	434	7784	27796	2950	7406	71224	271	112	248	380	8624	13397	11809	528	5016	2495	2343	1340	1914	414	717	195	7064	79	3222	15882	1065
18083oA_2	1C ZT7	C ZT7	0.056	194183	841.169	574.792	621.508	101866	223.215	14045.2	40962.8	149.395	7223.28	60.105	44.16	994	1108	18023	127713	4110	4348	2019	488	833	25913	1790	5557	15961	287	280	183	1146	5740	16294	10189	226	4125	1278	10986	382	16993	1900	2336	131	4732	370	1076	7270	3310
18083oA_18	13C ZT7	C ZT7	0.058	197908	924.486	1154.04	504.469	146113	194.45	27471.9	113107	155.985	7403	101.45	139.655	1422	1050	17216	157380	5187	2563	1047	396	1773	40114	2236	5789	20778	333	111	222	556	5628	25982	15209	625	5723	1916	5338	552	16055	730	2469	166	9991	247	1569	7530	247
18083oA_37	25C ZT7	C ZT7	0.055	199058	1030.52	700.516	729.75	153834	449.445	51463.2	120285	171.85	8336.9	64.2	88.97	1328	986	31945	163999	2644	1648	1837	412	4190	31667	2105	5373	24159	160	155	302	483	8334	23660	13646	943	14830	2429	4213	711	8520	380	2514	152	6131	292	1738	5650	214
18083oA_47	37C ZT7	C ZT7	0.057	201634	964.076	873.068	546.373	172105	290.281	21817.3	62401.4	214.49	10737	90.875	244.035	1453	1179	3645	190615	2395	1935	1238	453	4674	33505	1787	5239	20948	214	147	0	464	4635	17915	14616	1258	7830	2080	3084	551	9670	430	3224	241	10725	451	2112	7880	178
18083oA_50	49C ZT7	C ZT7	0.054	194256	938.414	610.758	544.991	123245	368.69	83305.2	193809	124.42	17964.8	185.685	263.584	1482	933	24390	103216	3006	2021	1771	391	6256	27791	2700	5754	43780	230	127	218	535	8430	18558	13819	869	6985	2692	2535	569	4637	393	1439	205	9542	229	2419	6799	126
18083oA_66	61C ZT7	C ZT7	0.054	199124	938.643	655.603	522.595	156122	241.64	32643.5	88611.7	178.675	7460.13	115.465	122.88	1296	1023	22075	126067	1622	1462	1013	379	4854	26115	2185	5023	19763	238	152	256	434	5315	18459	12127	1147	10091	1795	2567	477	4699	402	2861	161	9206	375	2037	6647	122
18083oA_4	5T CT55	T CT55	0.057	197227	859.197	1050.37	476.575	123143	189.985	10588.5	20358.5	106.41	14724.3	366.84	375.975	1692	1046	15699	47760	5399	1287	2081	378	1794	42280	3468	7845	56558	225	251	294	444	8139	32236	22682	229	2721	1858	12709	819	10561	4227	1120	182	9025	72	1788	20262	5174
18083oA_15	17T CT55	T CT55	0.057	194149	1113.93	1031.16	796.24	147010	265.491	9040.3	23346.6	137.54	13735.6	217.578	463.879	1790	985	14953	47858	4795	1500	2329	386	4046	63036	3200	8919	20395	205	339	283	359	7135	17869	17459	748	6013	1918	9657	1130	17962	2094	3427	165	21869	221	1688	18850	5441
18083oA_35	29T CT55	T CT55	0.056	203377	1351.67	702.225	645.61	191406	551.114	38792.2	104428	102.8	24816.8	449.55	723.177	2160	1012	38789	65762	4984	1115	12267	645	9787	59396	5015	11546	60896	294	316	398	467	13251	31628	30475	801	8229	3002	4944	1449	6880	1340	856	219	23186	73	3296	28659	4771
18083oA_49	41T CT55	T CT55	0.057	202510	1042.38	851.751	422.61	150472	273.025	12313.4	27130	143.925	19085.7	499.426	530.285	1990	996	9381	72817	3185	1022	2135	400	9394	49956	4834	10721	59497	267	323	254	494	10261	34619	26242	701	4108	2248	2629	927	4377	862	1844	206	17770	154	2990	29600	3741
18083oA_51	53T CT55	T CT55	0.054	184727	936.25	846.246	466.651	122681	228.925	11228.4	20111.9	151.05	13936.4	272.25	385.93	1700	1126	9221	81816	2525	1012	1410	367	6081	39654	2706	5679	28829	157	187	256	322	5782	22400	18245	802	7345	2941	2693	1004	4359	745	1902	184	11497	196	2504	21439	1012
18083oA_65	65T CT55	T CT55	0.051	187683	841.514	551.415	397.82	124681	217.43	9362.14	16620.8	140.14	11695.5	297.24	276.595	1630	951	16117	124178	2095	744	1360	393	6563	40815	3236	5721	28413	193	143	291	300	6064	26564	19302	646	4551	2463	2415	1010	3347	664	1439	182	13713	127	2830	18761	1370
18083oA_11	8T ZT19	T ZT19	0.058	183053	921.825	670.494	373.76	93957	112.779	664.987	4379.85	224.35	3070.01	111.175	59.095	1026	943	210	85846	2406	1839	312	242	751	4480	659	1545	2398	183	177	75	566	1019	10964	7591	446	4373	773	4137	246	13363	1318	2811	104	3750	286	1199	9778	5866
18083oA_16	20T ZT19	T ZT19	0.058	88600.5	674.245	586.695	371.676	78955.1	48.415	645.918	3148.19	177.05	2147.2	24.935	129.147	1009	1195	193	55751	1836	1065	444	266	786	3614	588	1537	1813	113	157	53	317	844	8706	6304	355	3353	593	3402	217	7332	995	1614	90	3998	180	909	5999	2185
18083oA_28	32T ZT19	T ZT19	0.053	192111	997.142	861.48	862.164	150912	125.055	1631.17	9017.24	280.325	4805.83	96.8929	145.445	1373	937	382	115181	2648	2273	2370	357	2474	5772	1055	2761	2937	224	282	121	517	2080	16563	12106	1412	12272	1081	3204	527	14146	1176	4060	169	6543	513	1527	9410	2952
18083oA_44	44T ZT19	T ZT19	0.055	202162	1616.26	1522.96	938.815	167562	154.775	1310.49	8109.48	570.687	6566.16	102.1	255.05	2087	1114	651	132995	2715	2549	1084	374	4231	12012	1558	3925	5577	254	602	130	711	2905	18514	14274	2108	11246	1302	2752	824	12895	1046	5758	199	9510	730	1997	13084	2495
18083oA_60	56T ZT19	T ZT19	0.053	197566	1008.52	924.46	631.375	158242	118.795	3348.77	6664.23	294.4	6546.9	174.025	157	1777	1041	333	159793	1701	1681	722	428	4323	8162	1387	2555	7603	173	206	138	480	2075	18210	15200	1556	8958	2549	2783	727	10446	732	2822	192	10286	416	2627	15287	922
18083oA_72	68T ZT19	T ZT19	0.054	198438	1048.13	998.752	992.366	138010	143.025	1736.93	6753.36	315.575	4240.37	80.025	78.2851	1592	1065	491	150953	1353	1510	495	390	3411	5913	940	2254	4076	230	196	104	454	1304	13936	10742	1829	14911	1950	2357	685	7323	623	3375	159	5324	496	2458	9976	906
18083oA_7	11T ZT67	T ZT67	0.059	191435	884.436	866.836	486.975	120694	305.775	5487.14	12369.8	102.45	15637.2	294.921	381.375	1533	967	6390	69444	4914	1534	4187	317	1848	39977	2506	7951	40400	207	210	182	410	5870	15603	16197	296	2665	1567	11916	763	11809	2828	1528	181	10784	75	1772	18701	4709
18083oA_17	23T ZT67	T ZT67	0.051	198426	1037.58	677.547	661.21	153378	291.395	5711.62	10979	123.485	13429.8	103.31	221.75	1610	908	9290	123583	4420	1448	2347	348	2654	49740	2209	5180	16926	144	192	306	314	4347	12796	13375	636	9512	2102	7866	1181	20724	1607	3892	179	19803	319	2473	15454	1268
18083oA_32	35T ZT67	T ZT67	0.055	185424	1139.44	798.16	470.735	123668	392.675	7081.83	13401	50.925	20595.7	361.66	357.71	1720	987	3770	81294	3503	905	3077	379	5048	30697	3768	8000	58494	236	244	208	451	9962	24466	22293	392	3165	1843	3698	904	3232	968	499	207	15841	0	2045	22983	3607
18083oA_40	47T ZT67	T ZT67	0.055	195035	1008.73	939.72	632.53	147138	521.705	9823.39	21593	101.73	28104.5	646.355	748.6	2046	947	4498	81119	4230	1100	5916	466	9801	42304	5856	12469	103209	274	319	264	461	13157	22771	24157	583	3699	2271	2916	1150	3745	998	908	235	15721	69	2675	33677	3027
18083oA_58	59T ZT67	T ZT67	0.054	195643	980.158	852.199	555.72	126480	384.828	16188.2	27607.4	113.795	24399.5	511.335	683.484	1880	1099	3193	87808	4269	1152	3941	423	9165	40713	3763	8933	63446	201	163	201	357	9860	21747	19531	664	4533	2611	2506	921	4134	680	1475	217	12657	121	3475	34085	967
18083oA_63	71T ZT67	T ZT67	0.054	185783	1102.54	791.825	775.57	138019	300.7	8574.09	17567.1	113.74	16360.4	257.42	287.38	1753	1045	10112	117809	2390	940	2343	409	8714	35039	3109	5856	35451	207	143	236	293	5775	13922	14803	662	3232	2215	2470	1232	4653	654	1857	215	11692	195	2675	22370	1153
18083oA_8	2T ZT7	T ZT7	0.055	186387	639.808	648.022	383.125	118140	188.325	16166.2	49849.1	185.225	7806.43	51.525	47.14	853	938	7315	79079	2833	2168	712	231	1051	24213	1386	4130	6442	200	209	181	634	2909	13638	10274	426	4604	1046	7951	555	18379	1802	4076	121	5351	366	1118	7392	4169
18083oA_14	14T ZT7	T ZT7	0.057	198063	892.173	615.415	715.841	126403	201.1	30443.6	90063	231	8885.27	82.05	94.85	1138	1055	15450	191586	3415	2277	778	332	1307	27591	2236	3960	11492	293	174	197	430	4213	22563	13728	574	8410	2076	7731	860	20453	1663	3740	146	10846	363	1841	6848	410
18083oA_31	26T ZT7	T ZT7	0.053	204250	1153.23	1334.8	1025.29	165834	232.48	43309.9	99322.3	266.83	8724.13	74.025	315.745	1379	1076	9365	75409	3125	2797	14946	466	2903	22170	2659	7404	8196	232	547	184	527	6968	28904	18359	1578	24384	1707	4259	836	13568	1207	4088	196	16182	530	2321	8552	3032
18083oA_41	38T ZT7	T ZT7	0.055	198707	966.414	878.827	502.64	151840	297.427	13195.7	29964.8	365.8	9780.88	69.575	176.285	1231	1067	1603	91532	1933	2067	1719	318	4267	21571	1211	4447	9669	253	455	134	563	3090	14471	12285	1831	9928	1371	2676	706	13587	1049	6096	147	8343	660	1831	9153	3338
18083oA_53	50T ZT7	T ZT7	0.052	189198	659.226	627.895	816.39	133165	297.22	59481.6	144982	203.51	15514.9	103.545	125.195	1187	938	12992	108517	1911	1582	1357	374	4974	29954	2497	3953	17302	187	215	158	464	5311	16198	13062	1121	7450	2327	3086	906	8245	693	3865	160	12854	542	4099	7513	353
18083oA_69	62T ZT7	T ZT7	0.052	206125	892.504	862.018	634.575	153940	252.125	28142.5	67321	308.205	8847.28	94.095	26.075	1227	972	10960	121116	1338	1898	778	377	4315	30056	1947	4165	8479	240	183	207	538	3265	14939	11351	1571	11240	1779	2583	1184	8564	707	5724	171	6938	709	2625	6632	324
18083oA_10	6t12 CT55	t12 CT55	0.056	194569	1037.06	1096.43	258.105	136292	174.73	27374.6	46810.8	145.095	16099.4	512.81	298.62	1776	985	29074	31357	5629	1247	2885	317	2272	39045	2918	8768	162846	378	140	281	826	9016	24789	17405	392	2878	2504	8210	566	9983	997	744	144	5980	52	2100	14570	3039
18083oA_23	18t12 CT55	t12 CT55	0.054	192438	910.235	490.463	276	122635	225.88	28033.6	40864.3	129.245	16544.6	361.775	310.39	1600	1007	27804	26575	3697	792	2115	340	4134	34735	2484	8296	137177	187	145	276	453	7997	20837	17620	488	4734	2210	3789	631	4063	632	661	157	9660	0	2077	13989	2374
18083oA_29	30t12 CT55	t12 CT55	0.056	204650	1171.71	425.07	365.35	150592	365.915	39386.1	69298.2	118.18	22853.4	542.205	296.885	1888	1079	71925	20328	4588	911	3777	387	7225	55426	3769	10599	175742	252	187	374	589	10234	22217	20587	538	7703	2715	3925	1024	3843	659	813	173	14743	0	2074	17070	2468
18083oA_43	42t12 CT55	t12 CT55	0.057	204518	1016.79	522.414	484.805	157783	187.023	45625.3	80902.7	192.575	16427	499.87	451.04	1980	1081	34611	32645	3989	893	1891	404	6870	47953	2786	7520	86203	205	177	348	413	5906	27299	22684	940	13793	4231	3494	677	3836	538	1750	213	9672	145	3485	19015	623
18083oA_54	54t12 CT55	t12 CT55	0.055	208601	1188.37	546.721	476.89	149826	212.165	50951.1	79158.5	142.175	19244.3	520.119	526.02	2221	1005	35223	17619	3525	733	1695	396	8732	31885	3179	7414	105090	200	200	326	426	5534	25027	19687	825	10530	4299	2484	681	1980	489	893	190	9494	64	3467	22170	685
18083oA_71	66t12 CT55	t12 CT55	0.055	198065	952.749	505.3	402.775	128873	249.615	26355.3	36133.9	134.21	10681.5	219.345	206.5	1726	1269	73920	74455	1689	635	1946	457	7427	53211	2881	7436	64246	247	108	391	390	6361	24449	17530	657	7688	2787	2354	725	2041	421	845	184	7214	72	2636	12500	664
18083oA_6	9t12 ZT19	t12 ZT19	0.053	187015	693.322	516.39	335.77	92715.8	115.365	1117.67	2801.43	115.865	3822.21	71.94	53.805	1035	1042	615	57472	2696	1918	298	291	770	9910	1288	2698	12126	245	99	111	875	1996	14912	7862	310	4491	1075	5615	259	12528	694	1137	111	4147	126	1180	7141	2189
18083oA_24	21t12 ZT19	t12 ZT19	0.057	192374	673.651	637.077	406.85	140293	129.342	2041.64	3652.72	215.17	4959.53	122.57	57.27	1203	1153	508	98002	2168	1760	435	323	2038	9404	1358	3026	11254	184	123	113	465	2158	19660	11308	749	6509	1395	3517	345	9597	461	1717	144	7555	207	1583	9082	1780
18083oA_33	33t12 ZT19	t12 ZT19	0.055	186140	841.265	619.16	509.742	128459	61.01	2212.16	3400.56	182.92	4245.9	76.6	25.075	1130	1104	504	113986	1966	1543	400	300	1995	9252	910	2661	8090	131	121	126	470	1415	15611	10278	958	12298	1573	3087	378	8043	386	1915	146	4935	228	1530	7942	632
18083oA_39	45t12 ZT19	t12 ZT19	0.056	196435	725.822	664.687	618.285	128616	112.29	4089.35	6381.23	250.365	6466.1	96.035	141.03	1294	1023	356	116864	2122	1699	456	325	3036	6824	1335	2706	14298	168	99	138	459	2107	18406	11344	1183	13675	1859	2800	458	8722	403	2317	173	6783	287	2030	8847	784
18083oA_52	57t12 ZT19	t12 ZT19	0.059	196811	861.063	818.318	602.14	157048	187.78	5021.52	8103.84	239.34	8090.28	125.285	190.45	1376	992	622	93352	1639	1670	571	335	5752	13176	2083	3401	19667	174	120	144	463	3043	19748	12773	1285	8049	2257	2509	498	6135	360	1696	186	9231	201	2258	12074	831
18083oA_68	69t12 ZT19	t12 ZT19	0.052	193368	783.96	571.478	396.475	172418	151.555	2320.65	4851.27	202.995	3964.04	35.925	69.97	1076	1119	520	131000	949	1467	494	391	2932	6818	956	2526	8038	201	94	126	411	1526	14892	8792	1487	10063	1386	2515	408	5822	312	3305	155	4575	486	1924	7162	767
18083oA_13	12t12 ZT67	t12 ZT67	0.054	200807	1102.22	545.633	430.344	117256	264.975	17527.3	25799.1	162.6	15356.9	479.257	492.05	1579	1031	30066	16094	4792	1090	3794	303	3007	40287	2457	7759	117958	188	157	241	603	9397	17534	16382	361	2736	2531	7722	499	7039	792	767	137	10998	0	2098	15346	3738
18083oA_25	24t12 ZT67	t12 ZT67	0.053	199674	1040.51	418.578	450.51	149210	315.539	31651	57369.3	102.4	17454.3	491.75	359.765	1786	945	51462	40443	6002	1054	3850	365	4735	51985	2464	7580	87092	159	143	289	394	6109	21331	20492	513	4534	3367	7409	625	6713	676	1119	218	11475	69	2202	16398	473
18083oA_26	36t12 ZT67	t12 ZT67	0.057	195483	1335.78	374.463	542.833	157254	328.27	35148.3	76917.4	143.275	18718.6	447.255	206.385	1937	1096	94007	35841	6747	860	3386	353	6113	51845	2523	8925	104033	161	170	464	451	6441	17033	17225	675	8593	4011	6603	739	7362	648	1503	195	5563	108	2100	16937	573
18083oA_46	48t12 ZT67	t12 ZT67	0.057	205660	1256.66	601.357	488.57	176656	183.955	44305.9	66997.6	143.95	24012.1	750.425	611.665	2212	1139	34301	62457	7983	1336	3770	421	9561	59177	3689	9815	120157	233	153	301	450	7376	24040	22939	885	5162	4335	3219	814	5922	522	1186	255	9362	98	3629	29907	537
18083oA_61	60t12 ZT67	t12 ZT67	0.056	203772	1234.78	637.362	478.71	156002	379.36	62017.1	104684	117.59	22834.2	815.33	578.605	2343	1260	46449	32201	6337	1071	2951	409	11985	56366	3380	9509	117823	192	167	331	414	6599	22663	19750	966	11559	4539	2591	749	3692	509	1065	232	10030	57	3741	27796	488
18083oA_67	72t12 ZT67	t12 ZT67	0.059	204643	1066.06	442.079	348.685	150611	857.775	32804.1	51235.5	158.45	20780.2	488.465	355.785	1786	1153	40292	47541	3417	1110	6798	428	10269	47708	4173	8516	141086	256	127	320	468	10222	13099	14952	684	4225	3410	2463	792	3874	448	1226	220	9477	81	3788	21052	474
18083oA_3	3t12 ZT7	t12 ZT7	0.056	188916	792.55	505.916	398.422	110449	217.704	19106.8	35689.7	171.181	7971.38	78.4934	79.515	1017	1014	15246	55031	3721	3228	921	322	883	19177	1241	5535	20339	234	131	174	847	5953	18351	10186	336	5210	1339	8001	271	17051	989	2177	155	3405	336	1235	7167	3189
18083oA_22	15t12 ZT7	t12 ZT7	0.055	205140	828.374	702.061	444.45	142421	293.57	47947	100223	207.39	9123.49	56.31	123.725	1241	1014	21065	122679	3175	1769	1144	363	2131	25163	2085	5149	26259	174	106	220	443	6940	22299	14364	710	8016	2192	4825	417	13102	530	2549	179	13025	298	1734	6363	183
18083oA_36	27t12 ZT7	t12 ZT7	0.057	195300	863.971	540.898	626.284	148081	226.265	69085.9	138160	148.71	6480.35	95.675	36.69	1224	952	36055	108570	2398	1287	878	355	2540	22566	1732	5009	28531	141	89	279	442	6443	27549	14457	1035	17899	2049	3662	428	9470	341	2830	159	7175	366	1793	5419	216
18083oA_48	39t12 ZT7	t12 ZT7	0.057	201687	764.332	661.435	365.79	150516	297.949	37418.3	71589.9	187.6	12142.6	121.26	171.28	1330	856	10083	81457	1801	1438	1059	336	4438	20385	1665	4510	27467	206	119	175	405	5343	18774	13857	998	7325	2235	2598	520	5477	351	2201	196	8291	313	2263	6780	128
18083oA_56	51t12 ZT7	t12 ZT7	0.059	202566	904.07	1131.32	414.15	127870	294.46	90250.8	151407	224.095	17827.2	130.375	186.1	1570	981	20335	60477	2083	1515	1069	375	6090	22726	2110	5225	53521	212	110	179	609	8468	20741	14115	1004	5467	2977	2369	559	4165	373	1836	219	10302	291	3068	7488	185
18083oA_62	63t12 ZT7	t12 ZT7	0.051	201252	730.988	436.659	543.21	172810	275.3	42198.3	70454.9	175.145	7323.68	18.13	34.85	1068	994	25763	135017	1279	1476	923	366	5422	22603	1322	4744	18218	222	83	266	492	4765	16382	11106	1397	10617	1697	2593	547	5901	309	4149	159	5645	571	1908	4939	107
18083oA_1	AC	AC		103234	350.87	456.012	226.245	2053.62	0	8060.75	18900.2	31.62	8141.12	1444.84	249.135	771	2574	981	390	3075	437	634	205	722	7880	932	4866	57660	0	0	0	0	0	0	0	0	0	0	579	0	0	0	0	0	425	0	0	0	63
18083oA_74	blank	blank		15.38	0	9.63	34.0028	22.425	5.015	20.2	0	18.176	9.89	4.55752	0	0	806	0	621	0	0	0	107	0	54	0	0	219	0	0	0	0	0	0	0	0	0	0	0	0	0	0	0	0	0	0	0	0	0

## Sheet: processed data
	normalized by fw
					4.95_158	5.17_158	7.29_174	8.17_230	8.43_198	9.34_217	9.52_319	9.93_174	13.61_437	14.18_191	16.76_361	144	117	174	299	142	171	133	105	188	204	129	117	245	180	174	128	217	233	232	117	115	227	103	128	218	116	204	142	299	273	157	157	191	204
	Rawname	name	condition	fw	leucine	isoleucine	gaba	pyroglutamate	2-oxoglutarate	fructose	glucose	lysine	sucrose	trehalose	raffinose	Valine	Glycerol	Glycine	Phosphoric acid	Proline	Urea	Glyceric acid	Benzoic acid	Alanine	Serine	Succinic acid	Threonine	Fumaric acid	Nicotinic acid	Alanine, beta-	Homoserine	Erythritol	Malic acid	Aspartic acid	Threonic acid	Putrescine	Glutamine	Xylose	Glutamic acid	Phenylalanine	Asparagine	Glucose, 1,6-anhydro, beta-	Ornithine	Glycerol-3-phosphate	Citric acid	Arginine	Dehydroascorbic acid dimer	Inositol, myo-	Maltose
	18083oA_9	4C CT55	C CT55	0.057	0.109361	0.0582048	0.0318786	12.2389	0.024814	1.09408	5.06231	0.0105625	1.17091	0.0698876	0.0393825	0.176433	0.0209073	3.45853	1.44587	0.58417	0.105683	0.256446	0.0187019	0.239243	4.161	0.306111	0.868139	18.2063	0.0221424	0.0142029	0.026465	0.0748076	1.15846	2.58192	2.14357	0.026906	0.281234	0.248947	0.8572	0.0359041	0.664888	0.0986261	0.0514302	0.0135853	0.81468	0	0.200516	1.92206	0.268884
	18083oA_19	16C CT55	C CT55	0.053	0.127349	0.0646023	0.0306599	12.7428	0.0282849	1.17959	7.12967	0.0123742	1.14489	0.0500603	0.0320977	0.176341	0.0161076	3.49264	5.51274	0.631288	0.0952411	0.24817	0.0258471	0.361485	4.4016	0.31232	0.828232	8.97345	0.0207901	0.0139537	0.0329645	0.0383025	1.0647	2.61487	2.25114	0.0395199	0.577346	0.288533	0.887793	0.0519752	0.706769	0.0818493	0.0710796	0.0170441	1.07022	0.00730462	0.216048	1.97028	0.0406437
	18083oA_30	28C CT55	C CT55	0.054	0.122278	0.0537129	0.0535523	13.9671	0.0308768	2.0089	8.52005	0.0091916	1.30751	0.0603324	0.0291164	0.20197	0.0326716	8.64023	4.51831	0.765487	0.0891943	0.288554	0.0264613	0.575668	5.6034	0.348767	0.908414	8.6567	0.0162908	0.0185409	0.0405019	0.0402319	0.917864	2.78608	2.27387	0.0614729	0.959266	0.405199	0.670442	0.0652531	0.528325	0.062103	0.084244	0.0158408	1.03433	0.00810039	0.19936	1.91151	0.0430221
	18083oA_42	40C CT55	C CT55	0.056	0.0960854	0.0542827	0.0346121	12.4599	0.0173051	2.4369	8.34615	0.0093941	1.17249	0.0693291	0.0465881	0.181671	0.0352665	3.38042	2.9882	0.633397	0.0989737	0.22525	0.0281782	0.737708	5.39735	0.315998	0.936356	9.33337	0.0168019	0.0149642	0.0255529	0.0318536	0.780238	2.54234	1.99488	0.0632697	0.567677	0.35669	0.271106	0.0430549	0.302522	0.0417422	0.0544312	0.0171519	0.589817	0	0.269881	2.97105	0.0326412
	18083oA_59	52C CT55	C CT55	0.054	0.112274	0.0642558	0.0300267	14.4774	0.0171606	2.57923	9.07409	0.00972999	1.09257	0.0604892	0.0524047	0.182338	0.0119399	3.04819	4.79604	0.484167	0.0803397	0.195573	0.0248053	0.761654	4.33168	0.307475	0.843011	8.48972	0.0167529	0.0143464	0.0291555	0.0343387	0.709544	2.79384	2.13567	0.0680296	0.492775	0.412157	0.226302	0.0390592	0.328578	0.0414656	0.0553492	0.0166603	0.924277	0	0.249349	3.10141	0.0408177
	18083oA_70	64C CT55	C CT55	0.053	0.107631	0.0476595	0.0282812	14.6487	0.0237315	1.30329	6.54033	0.0115242	1.06166	0.0511983	0.0317657	0.182295	0.0170932	5.02657	6.47648	0.424708	0.0808043	0.214054	0.0292333	0.802215	4.18618	0.323314	0.810762	7.56763	0.0230176	0.013694	0.0307872	0.0329238	1.01637	2.71928	2.1417	0.0694412	0.558831	0.279124	0.243481	0.0479775	0.306901	0.04351	0.0858545	0.0139854	1.08872	0.00660419	0.243578	2.00729	0.0496286
	18083oA_5	7C ZT19	C ZT19	0.058	0.0648046	0.0527968	0.047558	10.3951	0.00778256	0.126867	0.411857	0.0142401	0.468414	0.005367	0.0077568	0.0890096	0.0114593	0.0252283	11.3876	0.273691	0.275912	0.0282485	0.0154568	0.0550758	0.512915	0.0873218	0.221458	0.525974	0.0300252	0.0192765	0.00870553	0.0880324	0.136002	1.28033	0.717229	0.0405073	0.639679	0.0892761	0.5886	0.0271826	1.84424	0.0994029	0.263831	0.011104	0.455352	0.0302917	0.0862558	0.836885	0.343691
	18083oA_20	19C ZT19	C ZT19	0.052	0.0864631	0.0694846	0.0449811	14.0457	0.0116769	0.133976	0.359486	0.0200827	0.395456	0.00828815	0.00485762	0.121057	0.0054441	0.0334565	16.7682	0.234987	0.225782	0.054342	0.0228652	0.108684	0.48987	0.0947274	0.224198	0.675366	0.0164313	0.012274	0.0107892	0.0395935	0.140755	1.32599	1.00142	0.0632506	0.896495	0.134519	0.4188	0.0442457	1.21562	0.0560248	0.200739	0.0128679	0.947472	0.0264286	0.128778	0.77524	0.0640424
	18083oA_34	31C ZT19	C ZT19	0.056	0.087103	0.0661986	0.0316529	12.4394	0.00536792	0.138578	0.344554	0.0160468	0.491659	0.00664175	0.00294077	0.1242	0.0152578	0.0644325	16.0234	0.163074	0.189313	0.0366381	0.0220606	0.183482	0.715949	0.0875621	0.23771	0.74248	0.0154521	0.0114676	0.0100099	0.0470367	0.124006	1.3938	0.943553	0.0619058	0.433826	0.195144	0.276486	0.0536452	0.703801	0.0373184	0.106513	0.0140916	0.42333	0.0102042	0.139264	0.821296	0.0724987
	18083oA_38	43C ZT19	C ZT19	0.057	0.0866999	0.0687179	0.0434212	11.7119	0.00692012	0.215281	0.538142	0.022663	0.678097	0.0109231	0.0146249	0.124733	0.0144418	0.0257561	13.9941	0.176797	0.230885	0.0451652	0.0216167	0.21396	0.541706	0.109188	0.256825	1.16776	0.0189491	0.0127861	0.00754286	0.0373464	0.148742	1.35404	0.968062	0.0829715	0.619987	0.153801	0.241556	0.0543638	0.829715	0.0409338	0.18526	0.0142579	0.626518	0.0241004	0.189216	0.7943	0.0610788
	18083oA_57	55C ZT19	C ZT19	0.055	0.092887	0.0864767	0.0513368	11.625	0.016211	0.218043	0.703848	0.0234612	0.881535	0.0178827	0.0198497	0.136792	0.0109362	0.0535157	14.6544	0.177669	0.185557	0.0672308	0.0219621	0.427319	1.00398	0.161443	0.338216	1.70963	0.0190935	0.0156872	0.0114741	0.0451791	0.225089	1.76351	1.21876	0.108645	1.13745	0.222399	0.216125	0.0637348	0.387429	0.0386353	0.156603	0.0176593	1.02307	0.0196314	0.201423	1.02791	0.0633762
	18083oA_64	67C ZT19	C ZT19	0.054	0.0714527	0.0620396	0.0724914	13.418	0.0108401	0.137401	0.398694	0.0170925	0.42938	0.00541433	0.00987583	0.106329	0.0291546	0.0406831	12.1802	0.123955	0.205988	0.0387776	0.0215325	0.218374	0.524974	0.101851	0.225424	0.937522	0.0216278	0.0122907	0.010004	0.0553557	0.155873	1.18124	0.821189	0.123193	1.4423	0.119763	0.242098	0.0406831	0.331086	0.0316318	0.195698	0.012386	0.543172	0.0332515	0.185504	0.593859	0.0725055
	18083oA_12	10C ZT67	C ZT67	0.059	0.0881082	0.0456234	0.0339617	12.562	0.0438162	3.22588	6.58997	0.00862046	2.93549	0.0751667	0.0628502	0.160521	0.0144629	1.80164	3.6998	0.745426	0.141097	0.599536	0.0208534	0.338364	3.05133	0.424636	0.895604	16.9236	0.0338868	0.0174059	0.0195921	0.0813115	1.44149	1.44006	1.69468	0.0367458	0.382677	0.242505	0.831783	0.107883	0.651754	0.0947654	0.0648306	0.0169855	0.870042	0.00454067	0.182467	1.7368	0.321462
	18083oA_21	22C ZT67	C ZT67	0.054	0.0841931	0.0750127	0.0344329	12.3537	0.0473799	2.05648	4.56334	0.0098483	2.62569	0.0543052	0.0418005	0.171162	0.010886	1.21097	4.15261	0.55081	0.119357	0.5269	0.0255626	0.369442	2.57288	0.319386	0.722361	8.01042	0.0191476	0.0133159	0.0249794	0.0402392	0.977015	1.67984	1.71882	0.03917	0.564515	0.226078	0.556836	0.122078	0.530982	0.0789232	0.0728971	0.0206056	0.760462	0	0.215387	1.74613	0.113525
	18083oA_27	34C ZT67	C ZT67	0.056	0.0961288	0.0374503	0.0523369	12.3002	0.0353632	1.92196	4.02545	0.00582531	2.11115	0.0312231	0.0222507	0.167324	0.0253852	3.58377	9.861	0.348841	0.115553	0.397246	0.026477	0.427909	3.15977	0.264861	0.66975	4.68443	0.0162865	0.0147398	0.0323911	0.039579	0.725252	1.18846	1.50637	0.046676	0.678667	0.273596	0.471036	0.147216	0.494783	0.066238	0.0952627	0.0180153	0.66693	0.00900764	0.178424	1.14261	0.101268
	18083oA_45	46C ZT67	C ZT67	0.057	0.0868219	0.0778311	0.036775	13.4129	0.0227621	2.27303	5.4143	0.00775626	2.65173	0.0741239	0.0716991	0.181189	0.0390007	1.22747	3.65217	0.454868	0.123404	0.163837	0.0289768	0.695948	2.31022	0.380404	0.673457	5.55891	0.0200479	0.0109505	0.0206375	0.0337781	0.544915	1.98668	1.8519	0.0544157	0.506251	0.311921	0.244112	0.104198	0.279828	0.0493616	0.071768	0.0197952	0.871072	0.00505409	0.287578	2.56924	0.113212
	18083oA_55	58C ZT67	C ZT67	0.055	0.0849641	0.0579537	0.0495578	13.8505	0.0492641	2.85951	6.61519	0.0121423	2.95654	0.0760367	0.0733012	0.191984	0.0276211	1.23886	4.05811	0.589491	0.119479	0.399869	0.026349	0.944386	2.6846	0.436213	0.794378	7.15585	0.019262	0.0137197	0.0233507	0.0419767	0.731685	1.49608	1.51988	0.0658726	0.682076	0.318914	0.226693	0.121478	0.260038	0.0478825	0.0736864	0.0208975	0.777478	0.00608753	0.302832	2.54713	0.133926
	18083oA_73	70C ZT67	C ZT67	0.056	0.0938467	0.0754354	0.0321661	12.8902	0.0415638	1.75921	3.6243	0.00239284	2.54288	0.0489333	0.0445675	0.177174	0.0202317	2.27341	6.82425	0.203495	0.105971	0.404928	0.0321153	0.764481	2.72459	0.289725	0.727357	6.97354	0.0266154	0.0109997	0.0243566	0.0373205	0.846979	1.31574	1.15978	0.0518559	0.492631	0.245039	0.23011	0.131604	0.187978	0.0406597	0.0704179	0.0191513	0.693769	0.00775874	0.316439	1.5598	0.104596
	18083oA_2	1C ZT7	C ZT7	0.056	0.0773603	0.0519766	0.0540314	9.36627	0.0200674	1.28985	3.76725	0.0120679	0.663398	0.00510857	0.00406129	0.0914158	0.0277742	1.65753	11.6883	0.377987	0.399875	0.185683	0.0350397	0.076609	2.37819	0.164622	0.511064	1.44775	0.0263947	0.0257509	0.0168301	0.105395	0.527894	1.49852	0.937058	0.0207847	0.379366	0.117535	1.01036	0.0351316	1.56281	0.174738	0.214836	0.0120478	0.435191	0.034028	0.0989571	0.668604	0.304413
	18083oA_18	13C ZT7	C ZT7	0.058	0.080546	0.0997071	0.0409894	12.7282	0.0165045	2.39173	9.85443	0.0120066	0.644126	0.00844177	0.0121675	0.123892	0.0212585	1.49995	13.6576	0.451918	0.223302	0.09122	0.0251792	0.154473	3.49023	0.194812	0.504367	1.79121	0.0290127	0.00967089	0.0193418	0.0484416	0.49034	2.26368	1.32509	0.0544532	0.498617	0.166932	0.465074	0.0480931	1.39879	0.0636013	0.215112	0.0144628	0.870467	0.0215199	0.136699	0.656052	0.0215199
	18083oA_37	25C ZT7	C ZT7	0.055	0.0941343	0.06311	0.0635541	14.0501	0.0405971	4.69914	10.9876	0.0140376	0.760643	0.00544813	0.0081271	0.121308	0.0164424	2.91806	14.924	0.24152	0.150539	0.167804	0.0278607	0.382742	2.88774	0.192284	0.490805	2.18684	0.0146154	0.0141587	0.0275866	0.0441204	0.761282	2.16126	1.24651	0.0861397	1.35467	0.221881	0.384843	0.0649474	0.778272	0.0347117	0.229645	0.0138847	0.560045	0.0266732	0.15876	0.516108	0.0195481
	18083oA_47	37C ZT7	C ZT7	0.057	0.083889	0.075132	0.0445839	14.9737	0.0248224	1.89668	5.42986	0.0170822	0.933421	0.00751091	0.0212347	0.126433	0.0324566	0.317169	16.5323	0.208401	0.168374	0.107724	0.0301072	0.406708	2.91074	0.155496	0.455871	1.80373	0.0186212	0.0127912	0	0.0403749	0.403314	1.55887	1.27181	0.109465	0.681327	0.180991	0.268354	0.0479452	0.841434	0.0374164	0.280536	0.0209706	0.933235	0.0392437	0.183775	0.685678	0.0154887
	18083oA_50	49C ZT7	C ZT7	0.054	0.0894664	0.0573103	0.0487166	11.7478	0.034672	7.94022	18.4774	0.0101291	1.71179	0.0172683	0.0251296	0.141291	0.0121079	2.32529	9.78119	0.286586	0.192678	0.168843	0.027076	0.596434	2.64439	0.257412	0.548574	4.15302	0.0219277	0.0121079	0.0207837	0.0510058	0.803699	1.76928	1.31747	0.0828487	0.665935	0.25665	0.241682	0.0542473	0.442082	0.0374678	0.137191	0.0195443	0.909714	0.0218324	0.230622	0.648203	0.0120126
	18083oA_66	61C ZT7	C ZT7	0.054	0.0873005	0.0600801	0.0454426	14.5183	0.0220078	3.0342	8.24152	0.0149276	0.692925	0.0103152	0.0114287	0.120537	0.0201826	2.05313	11.6674	0.150858	0.135976	0.0942162	0.0252979	0.451457	2.42386	0.203221	0.467175	1.81773	0.0221357	0.0141371	0.0238098	0.0403651	0.494333	1.71682	1.1279	0.106679	0.938535	0.166948	0.238749	0.0443644	0.437041	0.0373889	0.266093	0.0149742	0.856224	0.0348777	0.189456	0.618219	0.0113469
	18083oA_4	5T CT55	T CT55	0.057	0.0764337	0.0925833	0.039371	10.9527	0.0164548	0.940155	1.81108	0.00784926	1.30899	0.0322285	0.0334466	0.15052	0.0213503	1.39658	4.19346	0.480292	0.114491	0.185125	0.024108	0.159593	3.7564	0.308512	0.697887	5.01189	0.0200159	0.0223288	0.0261541	0.039498	0.724042	2.8677	2.01778	0.0203717	0.242059	0.165287	1.13059	0.0728579	0.939502	0.376032	0.0996347	0.0161906	0.80286	0.00640509	0.15906	1.8025	0.460277
	18083oA_15	17T CT55	T CT55	0.057	0.100666	0.092316	0.0688836	13.2833	0.0235393	0.815149	2.10984	0.010787	1.24039	0.0192508	0.0419209	0.161763	0.0161763	1.35131	4.26882	0.433325	0.135555	0.210472	0.0252133	0.365638	5.6917	0.289185	0.806012	1.82331	0.0185259	0.0306355	0.0255748	0.0324429	0.644792	1.61483	1.57777	0.0675969	0.543396	0.17333	0.872705	0.102118	1.62323	0.189235	0.309699	0.0149111	1.97631	0.0199718	0.152545	1.70348	0.491705
	18083oA_35	29T CT55	T CT55	0.056	0.11869	0.0608167	0.0537051	16.8053	0.0479529	3.40456	9.16978	0.00743082	2.17829	0.0390747	0.0635021	0.189669	0.0180888	3.40606	5.72002	0.437644	0.097908	1.07716	0.0472417	0.859395	5.21081	0.440366	1.01385	5.32804	0.0258161	0.0277479	0.0349483	0.0410072	1.16357	2.77725	2.67601	0.0703357	0.722587	0.263605	0.434132	0.127236	0.604132	0.117665	0.0751652	0.0192304	2.03596	0.00641012	0.289421	2.51654	0.418941
	18083oA_49	41T CT55	T CT55	0.057	0.0903108	0.0729603	0.0336684	13.0347	0.02322	1.06507	2.35051	0.0108947	1.65271	0.0428748	0.0459432	0.172411	0.0164614	0.812758	6.25497	0.275944	0.0885447	0.184974	0.0253851	0.813884	4.32344	0.418811	0.928853	5.13577	0.0231325	0.0279843	0.0220062	0.0427995	0.889	2.99934	2.27357	0.0607337	0.355912	0.194764	0.227773	0.0803141	0.379218	0.0746825	0.159762	0.0178476	1.53957	0.0133424	0.25905	2.56451	0.324115
	18083oA_51	53T CT55	T CT55	0.054	0.0938649	0.0838759	0.0433756	12.2973	0.0224484	1.12369	2.01634	0.0133214	1.39622	0.0268378	0.0386919	0.170435	0.032082	0.924462	8.1403	0.253147	0.101459	0.141361	0.0260666	0.609658	3.97014	0.271293	0.569355	2.86833	0.0157402	0.0187479	0.0256656	0.0322825	0.579681	2.24574	1.82917	0.0804054	0.736382	0.294853	0.26999	0.100657	0.437017	0.0746908	0.190687	0.0184471	1.15265	0.0196502	0.251041	2.14939	0.101459
	18083oA_65	65T CT55	T CT55	0.051	0.0879228	0.0566066	0.0380122	13.0246	0.0221935	0.976061	1.73657	0.012743	1.22093	0.03058	0.0288991	0.170305	0.0151498	1.68393	12.9094	0.218889	0.0777344	0.142095	0.0298818	0.685713	4.25878	0.338103	0.59774	2.94576	0.020165	0.0149409	0.0304042	0.0313445	0.633577	2.77545	2.01671	0.0674952	0.475496	0.257338	0.252323	0.105526	0.3497	0.0693758	0.150349	0.0190157	1.43276	0.0132692	0.295683	1.96018	0.14314
	18083oA_11	8T ZT19	T ZT19	0.058	0.086832	0.0622506	0.0320037	8.84824	0.0101509	0.0607361	0.412563	0.0194207	0.28825	0.0100429	0.0055665	0.0966448	0.0129048	0.0197811	8.02783	0.226635	0.173226	0.0293891	0.0127164	0.070741	0.41691	0.062075	0.145532	0.205253	0.0172378	0.0166726	0.00706468	0.0533148	0.0959855	1.03276	0.71504	0.0420113	0.411918	0.0728133	0.389688	0.0231722	1.25874	0.12415	0.264784	0.00979636	0.353234	0.02694	0.112941	0.921046	0.552552
	18083oA_16	20T ZT19	T ZT19	0.058	0.131229	0.112315	0.0657216	15.3627	0.00844697	0.121784	0.612734	0.0309218	0.415986	0.00396608	0.0251359	0.196382	0.0757114	0.0375637	10.73	0.357342	0.207282	0.0864161	0.0309463	0.15298	0.692885	0.114443	0.299147	0.310241	0.0219933	0.030557	0.0103154	0.0616979	0.164268	1.69446	1.22695	0.0690939	0.652597	0.115416	0.662134	0.0422349	1.42703	0.193658	0.314134	0.0175168	0.778134	0.0350335	0.176919	1.16759	0.425268
	18083oA_28	32T ZT19	T ZT19	0.053	0.097941	0.0836701	0.0813433	14.8206	0.0117905	0.158232	0.885688	0.0257487	0.471065	0.00906934	0.0142858	0.134858	0.012867	0.0375207	11.2523	0.260091	0.223258	0.232785	0.0245554	0.243	0.561631	0.103624	0.27119	0.266966	0.0220016	0.0276985	0.0118848	0.0507806	0.204301	1.62684	1.18907	0.138689	1.20538	0.106178	0.314702	0.0517628	1.38944	0.115509	0.39878	0.0165995	0.642664	0.0503877	0.149984	0.924265	0.28995
	18083oA_44	44T ZT19	T ZT19	0.055	0.145373	0.136115	0.0813822	15.0691	0.01347	0.116053	0.729397	0.049695	0.589696	0.00877334	0.0229402	0.187713	0.0277027	0.0585534	11.9062	0.244197	0.229267	0.0974991	0.024015	0.380552	1.07555	0.140132	0.353029	0.481919	0.0228457	0.0541462	0.0116927	0.06395	0.261287	1.66522	1.28386	0.189601	1.01151	0.117107	0.247525	0.0741137	1.15982	0.0940812	0.517896	0.0178988	0.855365	0.065659	0.179618	1.17682	0.22441
	18083oA_60	56T ZT19	T ZT19	0.053	0.0963234	0.087375	0.0570547	15.1115	0.0108671	0.31791	0.636497	0.026382	0.624347	0.0161858	0.014995	0.16972	0.0224447	0.0318047	15.2024	0.162462	0.160552	0.0689579	0.0306586	0.412888	0.774391	0.132472	0.244027	0.705242	0.0165231	0.019675	0.0131803	0.0458446	0.198182	1.73923	1.45174	0.148613	0.855574	0.243454	0.265803	0.0694354	0.997693	0.069913	0.269528	0.0183378	0.982411	0.039732	0.250904	1.46005	0.0880598
	18083oA_72	68T ZT19	T ZT19	0.054	0.0978207	0.0923133	0.0894427	12.8782	0.0128803	0.16022	0.630281	0.0277558	0.394825	0.00704327	0.00730623	0.148579	0.0241721	0.0458243	14.0303	0.126274	0.140926	0.0461976	0.026412	0.318344	0.546812	0.0877288	0.210363	0.359968	0.0214656	0.0182924	0.00970617	0.0423712	0.1217	1.30063	1.00254	0.170698	1.39162	0.181991	0.219975	0.06393	0.683445	0.0581437	0.314984	0.0148392	0.496881	0.046291	0.229402	0.931046	0.0845557
	18083oA_7	11T ZT67	T ZT67	0.059	0.0783119	0.0759009	0.0401082	10.6848	0.0266306	0.484067	1.09528	0.007462	1.38371	0.02571	0.0337686	0.135739	0.0142557	0.565799	6.09389	0.435107	0.135827	0.370736	0.0185943	0.16363	3.53496	0.221892	0.704017	3.5578	0.0183287	0.0185943	0.0161151	0.0363032	0.519756	1.38156	1.43415	0.0262092	0.235971	0.138749	1.0551	0.0675594	1.04562	0.250404	0.135296	0.0160265	0.954863	0.00664083	0.156901	1.65587	0.416956
	18083oA_17	23T ZT67	T ZT67	0.051	0.102539	0.0660066	0.0619834	15.1553	0.0283014	0.562451	1.08499	0.0104071	1.32621	0.00975916	0.0219143	0.159107	0.0100801	0.918079	12.1517	0.436804	0.143098	0.231941	0.0238167	0.26228	4.91019	0.218303	0.511911	1.65106	0.0142307	0.0189743	0.0302403	0.0310309	0.42959	1.26456	1.32178	0.0628524	0.940018	0.207729	0.777353	0.116712	2.04804	0.158811	0.384625	0.0176896	1.95702	0.031525	0.244393	1.52723	0.125309
	18083oA_32	35T ZT67	T ZT67	0.055	0.111737	0.0773262	0.0428276	12.1252	0.0380154	0.69249	1.31416	0.00321149	2.01872	0.0350188	0.0350784	0.16867	0.0177495	0.3697	7.9111	0.343517	0.0887477	0.301742	0.0266733	0.495026	3.00497	0.369504	0.78451	5.71466	0.023143	0.0239276	0.0203973	0.0442267	0.976911	2.39923	2.18613	0.038441	0.310372	0.180731	0.36264	0.0886496	0.316942	0.0949257	0.0489338	0.0202992	1.55343	0	0.20054	2.2538	0.353716
	18083oA_40	47T ZT67	T ZT67	0.055	0.0940445	0.0867128	0.055801	13.7157	0.0481713	0.913957	2.01312	0.00778979	2.61928	0.0598352	0.0697924	0.19075	0.0131455	0.419351	7.50488	0.394365	0.102554	0.551552	0.0334698	0.913753	3.93899	0.545958	1.16249	9.60182	0.0255452	0.0297406	0.0246129	0.0429793	1.22663	2.12295	2.25217	0.0543534	0.34486	0.211727	0.27186	0.107215	0.349149	0.0930441	0.0846534	0.0219092	1.46568	0.00643291	0.249392	3.13973	0.282209
	18083oA_58	59T ZT67	T ZT67	0.054	0.0927839	0.0797594	0.0493869	11.9708	0.0359539	1.5305	2.61338	0.0090515	2.30878	0.0479726	0.0647001	0.177965	0.027736	0.302256	8.25331	0.404113	0.109051	0.373063	0.0299132	0.867578	3.84887	0.356214	0.845617	5.9852	0.0190271	0.0154299	0.0190271	0.0337944	0.933369	2.05862	1.84885	0.0628557	0.429103	0.247163	0.237223	0.0871838	0.391333	0.0643702	0.139627	0.0205417	1.19814	0.0114541	0.328951	3.22656	0.0915383
	18083oA_63	71T ZT67	T ZT67	0.054	0.109908	0.0779744	0.0739243	13.7564	0.0294758	0.852708	1.75121	0.00952645	1.62992	0.025207	0.0286479	0.174751	0.0238251	1.00803	11.6821	0.238251	0.0937054	0.233566	0.0301054	0.868669	3.48754	0.309926	0.583765	3.51216	0.0206351	0.0142552	0.023526	0.0292082	0.57569	1.38784	1.47566	0.0659925	0.322187	0.220806	0.246226	0.122814	0.463842	0.065195	0.185118	0.0214326	1.16554	0.0194389	0.266662	2.22999	0.114939
	18083oA_8	2T ZT7	T ZT7	0.055	0.0624177	0.0622796	0.0340593	11.5231	0.0178832	1.57515	4.86312	0.0162968	0.760606	0.004582	0.00459883	0.083216	0.0128775	0.713629	7.65412	0.276379	0.211503	0.0694605	0.0120971	0.102532	2.35688	0.135214	0.40291	0.607097	0.0195114	0.0203894	0.0176578	0.0618511	0.283793	1.33048	1.0023	0.0415592	0.449152	0.102045	0.775675	0.0541441	1.793	0.175798	0.397642	0.0118044	0.522027	0.0357058	0.109069	0.721141	0.406715
	18083oA_14	14T ZT7	T ZT7	0.057	0.0790324	0.053663	0.0604001	11.1953	0.01737	2.69503	7.97815	0.0188528	0.786217	0.0068646	0.0084022	0.100809	0.0220574	1.36862	16.9165	0.302515	0.201706	0.0689184	0.0199314	0.115779	2.43934	0.198074	0.350793	0.998608	0.0259551	0.0154136	0.0174511	0.0380912	0.373205	1.99872	1.21608	0.0508473	0.744992	0.183901	0.684844	0.0761823	1.81181	0.147315	0.331305	0.0129333	0.960783	0.032156	0.163083	0.606624	0.0363195
	18083oA_31	26T ZT7	T ZT7	0.053	0.106539	0.122424	0.0915786	15.3183	0.0210141	3.99926	9.17577	0.0229716	0.805054	0.00641767	0.0291697	0.127397	0.0249436	0.865174	6.9092	0.288699	0.258397	1.38077	0.0331658	0.26819	2.04316	0.245648	0.684009	0.736945	0.021433	0.0505339	0.0169986	0.0486862	0.64373	2.67026	1.69607	0.145782	2.25269	0.157699	0.393462	0.0772328	1.25346	0.111507	0.377665	0.0181072	1.49495	0.0489634	0.214423	0.790066	0.280108
	18083oA_41	38T ZT7	T ZT7	0.055	0.0884344	0.0795383	0.0428839	13.8925	0.026758	1.20566	2.74201	0.0318103	0.894122	0.0059496	0.0161314	0.112646	0.0238835	0.146687	8.31906	0.176885	0.189147	0.157302	0.0193081	0.390464	1.96897	0.110816	0.406935	0.864748	0.0231515	0.041636	0.012262	0.0515189	0.282759	1.32421	1.12417	0.167551	0.908489	0.125457	0.244875	0.0646045	1.24332	0.0959916	0.557831	0.0134516	0.763449	0.0603951	0.167551	0.837571	0.305453
	18083oA_53	50T ZT7	T ZT7	0.052	0.0670115	0.0628477	0.0795311	13.5342	0.0297032	6.04436	14.7377	0.0188395	1.57611	0.0100623	0.0127263	0.120661	0.013418	1.32066	10.9678	0.194257	0.160813	0.137942	0.027141	0.505616	3.03939	0.253825	0.40183	1.73652	0.0190089	0.0218551	0.016061	0.0471664	0.539873	1.64656	1.32778	0.113952	0.757306	0.236544	0.313698	0.0920965	0.838119	0.0704447	0.392884	0.0162643	1.30663	0.0550953	0.416671	0.76371	0.0358831
	18083oA_69	62T ZT7	T ZT7	0.052	0.0832737	0.0795307	0.0560354	14.3611	0.0230562	2.62391	6.28128	0.0270607	0.824558	0.00835415	0.00243289	0.114483	0.0154884	1.02261	11.2426	0.12484	0.17709	0.0725901	0.0251919	0.402604	2.79929	0.181662	0.388609	0.770686	0.0223928	0.0170745	0.0193138	0.0501972	0.304636	1.39386	1.05909	0.14658	1.04873	0.165987	0.241003	0.110471	0.79905	0.0659655	0.534069	0.0159549	0.647339	0.0661521	0.244921	0.618788	0.0302303
	18083oA_10	6t12 CT55	t12 CT55	0.056	0.0951867	0.0997521	0.0205692	12.5075	0.0155773	2.51073	4.29653	0.0116493	1.47678	0.04665	0.0274088	0.16301	0.0164295	2.66856	2.8211	0.516658	0.114456	0.2648	0.0192749	0.208536	3.57879	0.267829	0.804771	14.9267	0.0346947	0.0128499	0.0257916	0.0758144	0.827534	2.27526	1.59752	0.0359797	0.264157	0.22983	0.753555	0.0519503	0.91629	0.0915097	0.0682881	0.013217	0.548875	0.00477282	0.192749	1.33731	0.278935
	18083oA_23	18t12 CT55	t12 CT55	0.054	0.0876001	0.0462749	0.0232896	11.8001	0.0212558	2.69598	3.93274	0.0106892	1.59129	0.0343783	0.0298716	0.153982	0.019344	2.67583	2.49779	0.355796	0.0762213	0.203546	0.0224237	0.397852	3.33767	0.239058	0.798399	13.1807	0.0179967	0.0139547	0.026562	0.0435963	0.769623	2.00533	1.69573	0.0469646	0.455596	0.212688	0.36465	0.0607268	0.391019	0.0608231	0.063614	0.0151095	0.929669	0	0.199888	1.34629	0.228471
	18083oA_29	30t12 CT55	t12 CT55	0.056	0.102248	0.0362528	0.0289145	13.1392	0.0314934	3.43521	6.0472	0.0087267	1.99341	0.046917	0.0259072	0.164754	0.0238229	6.27643	1.7197	0.400365	0.0794971	0.329594	0.0244338	0.630479	4.83195	0.328896	0.924906	15.3168	0.0219904	0.0163183	0.0326366	0.0513982	0.893055	1.93873	1.79649	0.0469478	0.672191	0.23692	0.342509	0.0893578	0.335354	0.0575067	0.0709452	0.0150966	1.28653	0	0.180985	1.48959	0.215366
	18083oA_43	42t12 CT55	t12 CT55	0.057	0.0872281	0.0439906	0.0386733	13.5339	0.0156141	3.91236	6.94046	0.0149613	1.40838	0.0424918	0.0386937	0.16986	0.0235916	2.9692	2.74727	0.342207	0.0766085	0.162225	0.025479	0.589362	4.10915	0.239005	0.645124	7.37638	0.0175865	0.0151844	0.0298541	0.0354303	0.506663	2.34192	1.94601	0.0806405	1.18327	0.362968	0.299742	0.0580783	0.329082	0.0461538	0.150129	0.0182728	0.829739	0.0124392	0.29897	1.63125	0.0534458
	18083oA_54	54t12 CT55	t12 CT55	0.055	0.103587	0.0468168	0.0386053	13.058	0.0180567	4.4395	6.90004	0.0108087	1.67661	0.0449401	0.0458517	0.193599	0.0173463	3.07029	1.48167	0.307265	0.0638936	0.147749	0.0251913	0.761145	2.77462	0.277105	0.646258	9.14132	0.0174335	0.0174335	0.0284165	0.0371333	0.482384	2.18154	1.71606	0.071913	0.917871	0.374732	0.216524	0.0593609	0.172591	0.0426248	0.0778404	0.0165618	0.827566	0.00557871	0.302209	1.9325	0.0597096
	18083oA_71	66t12 CT55	t12 CT55	0.055	0.0874663	0.0455046	0.0338548	11.829	0.0224553	2.41768	3.31724	0.0106524	0.979695	0.0197184	0.0189576	0.158454	0.0425054	6.78617	6.77827	0.155057	0.0582957	0.178651	0.0321315	0.68183	4.88004	0.264488	0.682656	5.87795	0.0226756	0.00991486	0.0358954	0.0358036	0.583967	2.24452	1.60933	0.0603154	0.705791	0.255858	0.216107	0.0665581	0.187372	0.0386496	0.0775746	0.016892	0.662276	0.0066099	0.241996	1.14755	0.060958
	18083oA_6	9t12 ZT19	t12 ZT19	0.053	0.0699551	0.0511313	0.0304478	9.35261	0.0111341	0.110733	0.282659	0.00985666	0.384656	0.00679878	0.00542884	0.10443	0.023812	0.0620525	5.73617	0.272022	0.193523	0.0300677	0.0185653	0.0776917	0.994454	0.129957	0.272224	1.2014	0.0247201	0.00998894	0.0111997	0.0882861	0.201393	1.5046	0.793263	0.0312785	0.453134	0.108466	0.566544	0.0261327	1.26405	0.0700235	0.114721	0.0111997	0.418425	0.0127132	0.11906	0.720515	0.220866
	18083oA_24	21t12 ZT19	t12 ZT19	0.057	0.0614395	0.0572255	0.0340051	12.7932	0.011339	0.184363	0.333142	0.0179666	0.451425	0.0107632	0.00522324	0.109718	0.0316477	0.0463315	8.88151	0.19773	0.160519	0.0396736	0.0197	0.185873	0.852755	0.123855	0.275982	1.00643	0.0167815	0.0112181	0.010306	0.0424097	0.196818	1.79307	1.03133	0.0683116	0.593645	0.127229	0.320764	0.0314653	0.875282	0.0420449	0.156597	0.0131333	0.689044	0.0188792	0.144376	0.828312	0.162343
	18083oA_33	33t12 ZT19	t12 ZT19	0.055	0.08218	0.0595427	0.0464732	12.5465	0.00546994	0.214124	0.332188	0.0160932	0.4138	0.00703756	0.00244948	0.110385	0.0291105	0.0492339	11.0742	0.192051	0.15073	0.0390745	0.0188534	0.194884	0.898518	0.0888945	0.259943	0.768888	0.0127969	0.01182	0.0123085	0.0459125	0.138226	1.52498	1.00402	0.0935834	1.20135	0.15366	0.301557	0.0369254	0.78569	0.0377069	0.187069	0.0142622	0.482082	0.0222725	0.14946	0.775824	0.0617377
	18083oA_39	45t12 ZT19	t12 ZT19	0.056	0.0659868	0.0595534	0.053119	11.6908	0.00975272	0.36994	0.580138	0.0211091	0.586955	0.00831652	0.0128215	0.117642	0.0197282	0.0323651	10.568	0.192918	0.154462	0.0414565	0.0198191	0.276013	0.615483	0.121369	0.246011	1.27997	0.0152734	0.00900041	0.012546	0.0417292	0.191554	1.67335	1.03132	0.10755	1.24324	0.169008	0.254557	0.0416383	0.792946	0.0366381	0.210646	0.015728	0.616665	0.0260921	0.184554	0.80431	0.071276
	18083oA_52	57t12 ZT19	t12 ZT19	0.059	0.0741596	0.0696488	0.0489312	13.524	0.0157408	0.430742	0.697949	0.0190479	0.69593	0.0103977	0.0164026	0.118509	0.0160194	0.0535702	7.98652	0.14116	0.14383	0.0491778	0.0196367	0.495395	1.13014	0.1794	0.292914	1.67497	0.0149859	0.0103351	0.0124021	0.0398762	0.262081	1.70081	1.10008	0.110672	0.693226	0.194386	0.216089	0.0428906	0.528381	0.0310053	0.146069	0.0160194	0.795026	0.0173113	0.194472	1.03988	0.0715705
	18083oA_68	69t12 ZT19	t12 ZT19	0.052	0.0779721	0.055881	0.0360512	17.1464	0.0145748	0.228801	0.482504	0.018382	0.393277	0.00311979	0.00695917	0.107018	0.0311308	0.0517188	12.9674	0.0943869	0.145907	0.0491329	0.0282464	0.291615	0.672743	0.0950831	0.251234	0.777672	0.0199913	0.00934918	0.0125319	0.0408778	0.151775	1.48115	0.874446	0.147896	1.00086	0.137851	0.25014	0.0405794	0.579052	0.0310313	0.328713	0.0154162	0.455026	0.0483372	0.19136	0.712328	0.0762853
	18083oA_13	12t12 ZT67	t12 ZT67	0.054	0.101655	0.0494342	0.0365535	10.8122	0.0239755	1.61463	2.37938	0.0133199	1.41542	0.0437804	0.0453805	0.145627	0.0207512	2.77291	1.42704	0.441954	0.100528	0.349911	0.0180766	0.277328	3.71059	0.226603	0.715593	10.8588	0.0173388	0.0144797	0.0222268	0.0556132	0.866661	1.61712	1.51087	0.0332941	0.252334	0.233428	0.71218	0.0460215	0.649189	0.0730441	0.0707385	0.0126352	1.01432	0	0.193493	1.41532	0.344746
	18083oA_25	24t12 ZT67	t12 ZT67	0.053	0.0983292	0.038646	0.0393603	14.0983	0.0293449	2.98914	5.42146	0.00795925	1.64852	0.0460402	0.0339981	0.168779	0.0131356	4.86321	3.76322	0.567195	0.099604	0.363829	0.0243813	0.447462	4.90753	0.23285	0.716317	8.20958	0.0150257	0.0135136	0.0273108	0.0372334	0.577307	2.0158	1.93651	0.048479	0.428467	0.318185	0.700158	0.0590631	0.634385	0.0638827	0.105747	0.0206012	1.0844	0.00652057	0.208091	1.54963	0.044699
	18083oA_26	36t12 ZT67	t12 ZT67	0.057	0.11989	0.0327449	0.0456692	14.112	0.0290132	3.15286	6.90358	0.011228	1.67917	0.0397335	0.0185237	0.173852	0.0260284	8.43743	3.16111	0.605565	0.0771878	0.303904	0.0220793	0.548662	4.64841	0.226447	0.801048	9.31764	0.0144503	0.015258	0.0416455	0.0404787	0.578101	1.52877	1.546	0.0605834	0.77125	0.36	0.592641	0.0663276	0.660763	0.0581601	0.134899	0.0175019	0.499297	0.00969335	0.188482	1.52015	0.0514286
	18083oA_46	48t12 ZT67	t12 ZT67	0.057	0.107208	0.0504811	0.0387798	15.0689	0.0152656	3.77808	5.71566	0.01073	2.04767	0.0636311	0.052182	0.188709	0.0284087	2.92627	5.27532	0.681042	0.113976	0.321624	0.0267878	0.815663	5.04387	0.314714	0.837332	10.2321	0.0198776	0.0130527	0.0256788	0.0383902	0.629257	2.05089	1.95696	0.0755007	0.440378	0.369825	0.274618	0.0694435	0.505215	0.0445326	0.101179	0.0217544	0.798686	0.00836053	0.309595	2.55141	0.0458123
	18083oA_61	60t12 ZT67	t12 ZT67	0.056	0.108216	0.0550142	0.038974	13.67	0.0328075	5.43339	9.17445	0.00871261	2.00031	0.0710558	0.0507087	0.20534	0.0397884	4.07077	2.76766	0.555372	0.093862	0.258625	0.0264672	1.05036	4.93516	0.296222	0.833365	10.3068	0.0168268	0.0146358	0.0290087	0.0362828	0.578334	1.98618	1.73088	0.0846599	1.01303	0.397796	0.227074	0.0656421	0.323565	0.0446086	0.0933362	0.0203324	0.879025	0.00499546	0.32786	2.43603	0.0427681
	18083oA_67	72t12 ZT67	t12 ZT67	0.059	0.0883014	0.0358195	0.026065	12.4732	0.0706336	2.71547	4.24381	0.0116188	1.72039	0.0400818	0.0294695	0.147933	0.0287418	3.33736	3.88636	0.283028	0.0919407	0.563075	0.0265882	0.850575	3.94715	0.345647	0.705375	11.6679	0.0212043	0.0105193	0.0265054	0.0387642	0.846682	1.08498	1.23847	0.0566553	0.349954	0.282448	0.204009	0.0656009	0.320881	0.0371076	0.101549	0.0182225	0.784975	0.00670918	0.313758	1.74373	0.0392612
	18083oA_3	3t12 ZT7	t12 ZT7	0.056	0.0749213	0.0469149	0.0344493	10.4389	0.0201059	1.80429	3.37382	0.0144639	0.752616	0.00698931	0.00751671	0.0961391	0.0196627	1.44123	5.14349	0.351754	0.305149	0.087064	0.0203244	0.0834718	1.80774	0.117314	0.523235	1.90198	0.0221205	0.0123837	0.0164486	0.0800686	0.562749	1.73476	0.962903	0.0317628	0.492512	0.126578	0.756351	0.0256182	1.61187	0.0934922	0.205796	0.0146525	0.321881	0.0317628	0.116747	0.677511	0.301463
	18083oA_22	15t12 ZT7	t12 ZT7	0.055	0.0734252	0.0613755	0.0363811	12.6219	0.0255769	4.24812	8.88358	0.0167715	0.807809	0.00458722	0.0109667	0.109999	0.0184366	1.86715	10.8189	0.281425	0.1568	0.101402	0.0226913	0.188887	2.2256	0.18481	0.456396	2.30813	0.015423	0.0093956	0.0195003	0.0392665	0.615146	1.97653	1.27319	0.0629328	0.71052	0.194294	0.427677	0.0369619	1.16133	0.046978	0.225938	0.0158662	1.15451	0.026414	0.153698	0.564002	0.0162207
	18083oA_36	27t12 ZT7	t12 ZT7	0.057	0.077617	0.0477278	0.053209	13.3012	0.0198765	6.20469	12.4119	0.0117268	0.58129	0.00818576	0.00329614	0.109961	0.0131163	3.23909	9.69786	0.21543	0.115621	0.0788773	0.0222797	0.228187	2.02242	0.155598	0.449996	2.54348	0.0126671	0.00799553	0.0250646	0.0397082	0.578823	2.47493	1.29878	0.0929818	1.608	0.184077	0.328985	0.0384504	0.850761	0.0306346	0.25424	0.0142842	0.644584	0.0328805	0.161079	0.486829	0.0194049
	18083oA_48	39t12 ZT7	t12 ZT7	0.057	0.066491	0.056702	0.0288629	13.0918	0.025483	3.25335	6.22777	0.0147386	1.05545	0.0101522	0.0149	0.1157	0.00434962	0.877144	7.03211	0.156673	0.125095	0.0921249	0.0199212	0.386072	1.76864	0.144842	0.392335	2.37037	0.0179204	0.0103521	0.0152237	0.0352319	0.4648	1.63319	1.20545	0.0868183	0.637219	0.194428	0.226006	0.045236	0.476457	0.0305343	0.19147	0.0170505	0.721253	0.0272286	0.196864	0.589808	0.011135
	18083oA_56	51t12 ZT7	t12 ZT7	0.059	0.0756513	0.0938611	0.0318102	10.6981	0.0242204	7.55037	12.6695	0.017231	1.49093	0.0105282	0.0155726	0.131375	0.0146438	1.7016	5.00867	0.174303	0.126773	0.0894524	0.0224259	0.509603	1.89716	0.176562	0.437221	4.46024	0.0177399	0.00920465	0.0149785	0.0509603	0.708591	1.73558	1.18112	0.0840133	0.457471	0.249111	0.198235	0.0467764	0.348521	0.0312121	0.153634	0.0183256	0.862057	0.0243505	0.256726	0.626586	0.0154805
	18083oA_62	63t12 ZT7	t12 ZT7	0.051	0.0712252	0.0416084	0.0496156	16.8359	0.0263357	4.1097	6.8649	0.0152946	0.712632	0.00132246	0.00339567	0.104063	0.0183181	2.51027	13.0951	0.124622	0.143817	0.0899342	0.0252361	0.528303	2.1971	0.128812	0.46224	1.75377	0.021631	0.00808726	0.0259182	0.0479389	0.464287	1.59621	1.08213	0.136119	1.03449	0.16535	0.252654	0.053298	0.574975	0.030108	0.404266	0.0154925	0.550031	0.0556365	0.18591	0.481241	0.0104257
